# Supplementary material for: Genetic Variation and Sickle Cell Disease Severity: A Systematic Review and Meta-Analysis
Source: JAMA Netw Open. 2023 Oct 18;6(10):e2337484. doi: 10.1001/jamanetworkopen.2023.37484 (PMC10585422; doi:10.1001/jamanetworkopen.2023.37484)
Supplement: Supplement 2. — eTable 1. Manuscripts Included in This Systematic Review and Meta-Analysis eTable 2. Data Extracted and Utilized in This Systematic Review and Meta-Analysis, Excluding Genome-Wide Summary Statistics eTable 3. Genome-Wide Summary Statistics Extracted and Utilized in This Systematic Review and Meta-Analysis eTable 6. Full List of Gene-Phenotype Category Associations eTable 7. Gene Ontology Pathway Analysis Results eTable 8. Reactome Pathway Analysis Results [file jamanetwopen-e2337484-s002.xlsx]

## Sheet: Table of Contents
Kirkham JK, Estepp JH, Weiss MJ, and Rashkin SR. Genetic variation and sickle cell disease severity: a systematic review and meta-analysis. JAMA Netw Open. 2023;5(3):e2337484. doi:10.1001/jamanetworkopen.2023.37484
This supplemental material has been provided by the authors to give readers additional information about their work.
eTable 1. Manuscripts Included in This Systematic Review and Meta-Analysis
eTable 2. Data Extracted and Utilized in This Systematic Review and Meta-Analysis, Excluding Genome-Wide Summary Statistics
eTable 3. Genome-Wide Summary Statistics Extracted and Utilized in This Systematic Review and Meta-Analysis
eTable 6. Full List of Gene-Phenotype Category Associations
eTable 7. Gene Ontology Pathway Analysis Results
eTable 8. Reactome Pathway Analysis Results

## Sheet: eTable 1
eTable 1. Manuscripts Included in This Systematic Review and Meta-Analysis. Data strength category (see eMethods) for results reported in each manuscript is listed in Category. Reference Number corresponds to main text reference number. Blank cells indicate the data were not provided by source manuscript. PMID = PubMed identifier; WOS = Web of Science; DOI = digital object identifier.
Reference Number	Authors	Title	Publication Year	PMID, WOS Accession, or Scopus Link	DOI or URL	Type of Study (Prospective cohort, Retrospective cohort, case-control, cross-sectional, clinical trial)	Cohort Age [Range (Mean±SD), unless otherwise noted, elements omitted if not provided]	Name of Cohort (if named)	Location of Cohort	Total Sample Size	Replication Cohort Name (if replication performed and cohort named)	Category
8	Platt OS, Brambilla DJ, Rosse WF, et al.	Mortality in sickle cell disease. Life expectancy and risk factors for early death	1994	7993409	10.1056/NEJM199406093302303	Prospective cohort	0-66	CSSCD	USA	1854		Exploratory
11	Uda M, Galanello R, Sanna S, et al.	Genome-wide association study shows BCL11A associated with persistent fetal hemoglobin and amelioration of the phenotype of beta-thalassemia	2008	18245381	10.1073/pnas.0711566105	Prospective cohort	5+	CSSCD	USA	1242		Exploratory
12	Lettre G, Sankaran VG, Bezerra MA, et al.	DNA polymorphisms at the BCL11A, HBS1L-MYB, and beta-globin loci associate with fetal hemoglobin levels and pain crises in sickle cell disease	2008	18667698	10.1073/pnas.0804799105	Prospective cohort	CSSCD: (16.9±11.4)	CSSCD	USA, Brazil	1625		Exploratory
13	Solovieff N, Milton JN, Hartley SW, et al.	Fetal hemoglobin in sickle cell anemia: genome-wide association studies suggest a regulatory region in the 5' olfactory receptor gene cluster	2010	20018918	10.1182/blood-2009-08-239517	Clinical trial, prospective cohort	5+	CSSCD, MSH, Duke university pulmonary hypertension study, BMC pulmonary hypertension	USA, Canada	1153 (848 in CSSCD cohort, 305 in combined replication cohort)	MSH, Duke university pulmonary hypertension study, BMC pulmonary hypertension	Exploratory
17	Rampersaud E, Kang G, Palmer LE, et al.	A polygenic score for acute vaso-occlusive pain in pediatric sickle cell disease	2021	34283174	10.1182/bloodadvances.2021004634	Prospective cohort	For %HbF: >=2 (6.06±5.11); for VOP: 1-6	SCCRIP	USA	722 initial; 585 for HbF; 327 for VOP	SAC (Sleep and Asthma Cohort)	Exploratory, Meta
18	Akbulut-Jeradi N, Fernandez MJ, Al Khaldi R, Sukumaran J, Adekile A	Unique Polymorphisms at BCL11A, HBS1L-MYB and HBB Loci Associated with HbF in Kuwaiti Patients with Sickle Cell Disease	2021	34204365	10.3390/jpm11060567	Cross-sectional	(12.8±)		Kuwait	237		Exploratory
19	Adabale A, Makanjuola SBL, Akinbami A, et al.	Frequency of beta S globin gene haplotypes among sickle cell patients in Nigeria	2021	34187213	10.1177/03000605211019918	Prospective cohort, cross-sectional	3-50+, majority 16-30		Nigeria	245		Meta
20	Rashkin SR, Rampersaud E, Kang G, et al.	Generalization of a genetic risk score for time to first albuminuria in children with sickle cell anaemia: SCCRIP cohort study results	2021	34137022	10.1111/bjh.17647	Prospective cohort		SCCRIP	USA	288	Internal replication via permutation	Exploratory, Meta
21	Batista J, Pereira-Martins DA, Falcao DA, et al.	Association of KLOTHO polymorphisms with clinical complications of sickle cell anemia	2021	34125262	10.1007/s00277-021-04532-w	Retrospective cohort	8-67 (30±)		Brazil	588		Exploratory, Meta
22	Delgadinho M, Ginete C, Santos B, Miranda A, Brito M	Genotypic Diversity among Angolan Children with Sickle Cell Anemia	2021	34069401	10.3390/ijerph18105417	Cross-sectional	3-12 (6.6±2.5)		Angola	192		Exploratory
23	Alnafie AN, Alateeq SA, Al-Muhanna FA, et al.	Exome sequencing in high and low fetal haemoglobin Arab-Indian haplotype sickle cell disease	2021	34041755	10.1111/bjh.17542	Cross-sectional	12-60		Saudi Arabia	780		Exploratory
24	Page GP, Kanias T, Guo YJ, et al.	Multiple-ancestry genome-wide association study identifies 27 loci associated with measures of hemolysis following blood storage	2021	34014839	10.1172/JCI146077	Clinical trial, prospective cohort	3+	WALK-PhASST, PUSH	USA, UK	711	Walk-PHaSST (n=429) and PUSH (n=282)	Exploratory
25	Ojewunmi OO, Adeyemo TA, Oyetunji AI, Benn Y, Ekpo MG, Iwalokun BA	Association of alpha-thalassemia and Glucose-6-Phosphate Dehydrogenase deficiency with transcranial Doppler ultrasonography in Nigerian children with sickle cell anemia	2021	33938598	10.1002/jcla.23802	Cross-sectional	2-15 (7.8±3.6)		Nigeria	141		Exploratory, Meta
26	Brousse V, Pondarre C, Kossorotoff M, et al.	Brain injury pathophysiology study by a multimodal approach in children with sickle cell anemia with no intra or extra cranial arteriopathy	2021	33882639	10.3324/haematol.2020.278226	Prospective cohort	5-17 (11.4±3.9)		France	59		Exploratory
27	Ngo-Bitoungui VJ, Belinga S, Mnika K, et al.	Investigations of Kidney Dysfunction-Related Gene Variants in Sickle Cell Disease Patients in Cameroon (Sub-Saharan Africa)	2021	33790942	10.3389/fgene.2021.595702	Prospective cohort	2-58 (median 15.5)		Cameroon	413		Exploratory
28	Hatzlhofer BLD, Pereira-Martins DA, de Farias Domingos I, et al.	Alpha thalassemia, but not beta(S)-globin haplotypes, influence sickle cell anemia clinical outcome in a large, single-center Brazilian cohort	2021	33586016	10.1007/s00277-021-04450-x	Retrospective cohort	8-67 (29±)		Brazil	614		Exploratory
29	Romana M, Reminy K, Moeckesch B, et al.	Loss of alpha globin genes is associated with improved microvascular function in patients with sickle cell anemia	2021	33580983	10.1002/ajh.26126	Cross-sectional	12-58 (24.1±14.4)		France	37		Exploratory
30	Figueiredo CVB, Santiago RP, da Guarda CC, et al.	Priapism in sickle cell disease: Associations between NOS3 and EDN1 genetic polymorphisms and laboratory biomarkers	2021	33539452	10.1371/journal.pone.0246067	Case-control	(13.8±4.5)		Brazil	88		Exploratory, Meta
31	Batista J, Arcanjo GS, Batista THC, et al.	Influence of UGT1A1 promoter polymorphism, alpha-thalassemia and beta(s) haplotype in bilirubin levels and cholelithiasis in a large sickle cell anemia cohort	2021	33523291	10.1007/s00277-021-04422-1	Retrospective cohort	5-69 (median 24)		Brazil	913		Exploratory
32	Al-Ali AK, Alsulaiman A, Alfarhan M, et al.	Sickle cell disease in the Eastern Province of Saudi Arabia: Clinical and laboratory features	2021	33460474	10.1002/ajh.26096	Cross-sectional	2-82 (29.0±11.8)		Saudi Arabia	780		Exploratory
33	Kumar R, Yadav R, Mishra S, et al.	Kruppel-like factor 1 (KLF1) gene single nucleotide polymorphisms in sickle cell disease and its association with disease-related morbidities	2021	33388857	10.1007/s00277-020-04381-z	Retrospective cohort	(15±)		India	118		Exploratory
34	Brewin JN, Rooks H, Gardner K, et al.	Genome wide association study of silent cerebral infarction in sickle cell disease (HbSS and HbSC)	2021	33353285	10.3324/haematol.2020.265827	Retrospective cohort	HbSS: 11.4-78.1 (35.8±); HbSC: 17.6-84.2 (52.3±)		UK	333 HbSS and 76 HbSC		Exploratory, Meta
35	Saraf SL, Zhang X, Shah BN, et al.	Engulfment and cell motility 1 (ELMO1) and apolipoprotein A1 (APOA1) as candidate genes for sickle cell nephropathy	2021	33216373	10.1111/bjh.17224	Prospective cohort	(median 32)		USA	299		Exploratory
36	Joly P, Bonello-Palot N, Badens C, et al.	HbF-promoting polymorphisms may specifically reduce the residual risk of cerebral vasculopathy in SCA children with alpha-thalassemia	2021	33216016	10.3233/CH-200951	Cross-sectional	children, (median 9.6); among 4 case groups: (12.5±4.3), (12.3±3.1), (11.4±4.0), (10.3±3.4)		France	314, but present results on 158		Exploratory
37	Santiago RP, Figueiredo CVB, Fiuza LM, et al.	Transforming Growth Factor Beta Receptor 3 Haplotypes in Sickle Cell Disease Are Associated with Lipid Profile and Clinical Manifestations	2020	33149723	10.1155/2020/3185015	Cross-sectional	(14.46±3.35) (median 14; IQR 12-17)		Brazil	175		Exploratory
38	Hariharan P, Chavan V, Nadkarni A	Significance of heme oxygenase-1(HMOX1) gene on fetal hemoglobin induction in sickle cell anemia patients	2020	33116199	10.1038/s41598-020-75555-y	Cross-sectional	1-41 (14±)		India	90		Exploratory
39	Urio F, Nkya S, Rooks H, et al.	F cell numbers are associated with an X-linked genetic polymorphism and correlate with haematological parameters in patients with sickle cell disease	2020	33073380	10.1111/bjh.17102	Prospective cohort	5-60	MSC	Tanzania	222		Exploratory
40	Santiago RP, Figueiredo CVB, Fiuza LM, et al.	TGFBR3 Polymorphisms (rs1805110 and rs7526590) Are Associated with Laboratory Biomarkers and Clinical Manifestations in Sickle Cell Anemia	2020	33062074	10.1155/2020/8867986	Cross-sectional	(15±)		Brazil	120		Exploratory
41	Tozatto-Maio K, Girot R, Ly ID, et al.	Polymorphisms in Inflammatory Genes Modulate Clinical Complications in Patients With Sickle Cell Disease	2020	33013863	10.3389/fimmu.2020.02041	Case-control	0–69 (32±)		Senegal, Brazil, France	500		Meta
42	Gueye Tall F, Martin C, Ndour EHM, et al.	Influence of Oxidative Stress Biomarkers and Genetic Polymorphisms on the Clinical Severity of Hydroxyurea-Free Senegalese Children with Sickle Cell Anemia	2020	32937882	10.3390/antiox9090863	Retrospective cohort	2-22.9 (9.7±4.6)		Senegal	301		Exploratory
43	Brewin JN, Smith AE, Cook R, et al.	Genetic Analysis of Patients With Sickle Cell Anemia and Stroke Before 4 Years of Age Suggest an Important Role for Apoliprotein E	2020	32924542	10.1161/CIRCGEN.120.003025	Retrospective cohort	0-4		France, UK	302 (19 discovery, 283 validation)		Exploratory
44	Sinha S, Jit BP, Patro ARK, et al.	Influence of rs1042713 and rs1042714 polymorphisms of beta2-adrenergic receptor gene with erythrocyte cAMP in sickle cell disease patients from Odisha State, India	2020	32918113	10.1007/s00277-020-04254-5	Cross-sectional			India	139		Exploratory
45	Elenga N, Cuadro-Alvarez E, Martin E, Njuieyon F, Defo A, Maniassom C	Influence of beta-cluster haplotypes, alpha-gene status and UGTA1 polymorphism on clinical and hematological data in sickle-cell disease children from French Guiana	2020	32881938	10.1371/journal.pone.0238691	Cross-sectional	6-12 (median 10)		French Guiana (France)	86		Exploratory
46	Khan J, Muhammad D, Ismail M, Khan I, Zia ur R, Niaz S	Consanguinity, the driving force behind inheritance of HbS-beta thalassemia in Southern Districts of KP	2020	32810090	10.5455/JPMA.300622	Cross-sectional			Pakistan	41		Exploratory
47	El-Ghamrawy M, Yassa ME, Tousson AMS, et al.	Association between BCL11A, HSB1L-MYB, and XmnI gammaG-158 (C/T) gene polymorphism and hemoglobin F level in Egyptian sickle cell disease patients	2020	32772141	10.1007/s00277-020-04187-z	Cross-sectional	2+ (13.7±8.9)		Egypt	100		Exploratory
48	Gordeuk VR, Shah BN, Zhang X, et al.	The CYB5R3(c) (.350C>G) and G6PD A alleles modify severity of anemia in malaria and sickle cell disease	2020	32697331	10.1002/ajh.25941	Clinical trial, prospective cohort	PUSH: (11±5); Walk-PHaSST: 12+ (37±13); ARUP: 0.2-17 (median 6); UIC: adult	PUSH, Walk-PHaSST	US, UK	PUSH: 267; Walk-PHaSST: 321		Exploratory, Meta
49	Costa Neto A, Santos F, Ribeiro I, et al.	FcgammaR2B B2.4 haplotype predicts increased risk of red blood cell alloimmunization in sickle cell disease patients	2020	32681817	10.1111/trf.15832	Case-control	(27.9±15.3)		Brazil	277		Exploratory, Meta
50	Pereira-Martins DA, Domingos IF, Belini-Junior E, et al.	Association of HMIP1 C-893A polymorphism and disease severity in patients with sickle cell anemia	2020	32665180	10.1016/j.htct.2020.03.006	Cross-sectional	18-63 (median 30)		Brazil	299		Exploratory
51	Santos B, Delgadinho M, Ferreira J, et al.	Co-Inheritance of alpha-thalassemia and sickle cell disease in a cohort of Angolan pediatric patients	2020	32632780	10.1007/s11033-020-05628-8	Cross-sectional	3-12 (6.6±)		Angola	200		Exploratory
52	Chamouine A, Saandi T, Muszlak M, et al.	High fetal hemoglobin level is associated with increased risk of cerebral vasculopathy in children with sickle cell disease in Mayotte	2020	32563256	10.1186/s12887-020-02187-6	Retrospective cohort	19mo-18yr (9.5yr±)		Mayotte (France)	185		Exploratory
53	Safwat NA, MM EL, Abdel-Wahab SEA, Hamza MT, Boshnak NH, Kenny MA	Polymorphisms of the receptor for advanced glycation end products as vasculopathy predictor in sickle cell disease	2021	32544923	10.1038/s41390-020-1014-3	Cross-sectional	(9.25±4.52)		Egypt	40		Exploratory, Meta
54	Alaoui-Ismaili FZ, Laghmich A, Ghailani-Nourouti N, Barakat A, Bennani-Mechita M	XmnI Polymorphism in Sickle Cell Disease in North Morocco	2020	32508152	10.1080/03630269.2020.1772284	Cross-sectional	(12.7±3.8)		Morocco	80		Exploratory
55	Nkya S, Mwita L, Mgaya J, et al.	Identifying genetic variants and pathways associated with extreme levels of fetal hemoglobin in sickle cell disease in Tanzania	2020	32503527	10.1186/s12881-020-01059-1	Prospective cohort, cross-sectional	HbF>=7.7%: 5-19; HbF<=2.5%: 8-21	MSC	Tanzania	14		Exploratory
56	Chinedu O, Tonasse WV, Albuquerque DM, et al.	Polymorphisms in the heme oxygenase-1 and bone morphogenetic protein receptor type 1b genes and estimated glomerular filtration rate in Brazilian sickle cell anemia patients	2021	32461055	10.1016/j.htct.2020.01.009	Cross-sectional	(28.3±8.2)		Brazil	75		Exploratory
57	Sales RR, Belisario AR, Faria G, Mendes F, Luizon MR, Viana MB	Functional polymorphisms of BCL11A and HBS1L-MYB genes affect both fetal hemoglobin level and clinical outcomes in a cohort of children with sickle cell anemia	2020	32447424	10.1007/s00277-020-04079-2	Retrospective cohort	5-16 (8.86±0.19)		Brazil	250		Exploratory, Meta
58	Silva M, Vargas S, Coelho A, et al.	Biomarkers and genetic modulators of cerebral vasculopathy in sub-Saharan ancestry children with sickle cell anemia	2020	32434137	10.1016/j.bcmd.2020.102436	Case-control	3-16		Portugal	70		Exploratory
59	Shaheen I, Khorshied M, Abdel-Raouf R, et al.	L-Selectin P213S and Integrin Alpha 2 C807T Genetic Polymorphisms in Pediatric Sickle Cell Disease Patients	2020	32433445	10.1097/MPH.0000000000001839	Cross-sectional	5-18 (10.34±6.8)		Egypt	100		Exploratory, Meta
60	Srisuwananukorn A, Raslan R, Zhang X, et al.	Clinical, laboratory, and genetic risk factors for thrombosis in sickle cell disease	2020	32384541	10.1182/bloodadvances.2019001384	Retrospective cohort	(median 32, IQR 23-43)		USA	327		Exploratory
61	Jhun EH, Sadhu N, He Y, et al.	S100B single nucleotide polymorphisms exhibit sex-specific associations with chronic pain in sickle cell disease in a largely African-American cohort	2020	32379790	10.1371/journal.pone.0232721	Prospective cohort	15-70 (34.1 ±11.7)		USA	136		Exploratory, Meta
62	Alves AC, da Silva VAL, Dos Santos A, et al.	Sickle cell anemia in the state of Maranhao: a haplotype study	2020	32363415	10.1007/s00277-020-04048-9	Cross-sectional	2-39		Brazil	28		Exploratory
63	Alenzi FQ	New mutations of locus control region in Saudi sickle patients	2020	32346334	10.1016/j.sjbs.2020.01.028	Cross-sectional			Saudi Arabia	69		Exploratory
64	Domingos IF, Pereira-Martins DA, Borges-Medeiros RL, et al.	Evaluation of oxidative stress-related genetic variants for predicting stroke in patients with sickle cell anemia	2020	32344219	10.1016/j.jns.2020.116839	Retrospective cohort	18-67 (median 31)		Brazil	499		Exploratory
65	Fong C, Mendoza Y, Barreto G	Genetic variants in the G gamma-globin promoter modulate fetal hemoglobin expression in the Colombian population	2020	32325484	10.1590/1678-4685-GMB-2019-0076	Cross-sectional	2+		Colombia	60		Exploratory
66	Chenou F, Albuquerque DM, Leonardo DP, et al.	Endothelial Nitric Oxide Synthase (eNOS) Gene Polymorphisms and Markers of Hemolysis, Inflammation and Endothelial Dysfunction in Brazilian Sickle Cell Anemia Patients	2020	32277314	10.1007/s10528-020-09959-w	Cross-sectional	(29.44±9.22)		Brazil	89		Exploratory
67	Sadhu N, Jhun EH, Posen A, et al.	Phenylethanolamine N-methyltransferase gene polymorphisms associate with crisis pain in sickle cell disease patients	2020	32162598	10.2217/pgs-2019-0096	Prospective cohort	15-70 (34.3±11.8)		USA	131		Exploratory, Meta
68	Willen SM, McNeil JB, Rodeghier M, et al.	Haptoglobin genotype predicts severe acute vaso-occlusive pain episodes in children with sickle cell anemia	2020	31919880	10.1002/ajh.25728	Prospective cohort	SAC: 4.0-19.3 (10.8 ±8); CSSCD: 4.0-19.3 (11.1±4.4)	SAC	USA, UK	discovery: 199; replication: 458	CSSCD	Meta
69	Zhang X, Shah BN, Zhang W, et al.	S100B has pleiotropic effects on vaso-occlusive manifestations in sickle cell disease	2020	31805207	10.1002/ajh.25691	Cross-sectional	Walk-PHaSST: 12-84 (median 36, IQR 25-47); PUSH: 3-20 (median 12, IQR 7-16); UIC: 17-68 (median 32, IQR 23-44)	Walk-PHaSST, PUSH	USA, UK	Walk-PHaSST: 664; PUSH: 498; UIC: 242	UIC	Exploratory, Meta
70	Boulassel MR, Al-Zubaidi A, Al-Zadjali S, et al.	Elevated levels of circulating invariant natural killer cell subsets are skewed toward Th2-like phenotype in children with sickle cell disease	2020	31726101	10.1016/j.clim.2019.108308	Cross-sectional	2-15 (9±3)		Oman	120		Exploratory
71	Pereira-Martins DA, Coelho-Silva JL, Domingos IF, et al.	Association between ANXA2*5681 polymorphism (rs7170178) and osteonecrosis in haemoglobin SS-genotyped patients	2020	31710691	10.1111/bjh.16267	Cross-sectional	At diagnosis: 0-44 (7.8±)		Brazil	789		Exploratory, Meta
72	Powell-Roach KL, Yao Y, Jhun EH, et al.	Vasopressin SNP pain factors and stress in sickle cell disease	2019	31710639	10.1371/journal.pone.0224886	Cross-sectional	19-70 (35.2±12.0)		USA	107		Exploratory
73	Valente-Frossard TNS, Cruz NRC, Ferreira FO, et al.	Polymorphisms in genes that affect the variation of lipid levels in a Brazilian pediatric population with sickle cell disease: rs662799 APOA5 and rs964184 ZPR1	2020	31670185	10.1016/j.bcmd.2019.102376	Cross-sectional	(12.41±2.76)		Brazil	161		Exploratory
74	Cintho Ozahata M, Page GP, Guo Y, et al.	Clinical and Genetic Predictors of Priapism in Sickle Cell Disease: Results from the Recipient Epidemiology and Donor Evaluation Study III Brazil Cohort Study	2019	31668730	10.1016/j.jsxm.2019.09.012	Retrospective cohort	0-77, cases: age at first priapism episode: 2-41 (16±) (median 15), controls 12+	REDS-III Brazil SCD	Brazil	602		Exploratory
75	Ndidi US, Adanho CSA, Santiago RP, et al.	Effect of N(Epsilon)-(carboxymethyl)lysine on Laboratory Parameters and Its Association with beta (S) Haplotype in Children with Sickle Cell Anemia	2019	31636731	10.1155/2019/1580485	Cross-sectional	(7±)		Brazil	55		Exploratory
76	Olatunya OS, Albuquerque DM, Akanbi GO, et al.	Uridine diphosphate glucuronosyl transferase 1A (UGT1A1) promoter polymorphism in young patients with sickle cell anaemia: report of the first cohort study from Nigeria	2019	31619193	10.1186/s12881-019-0899-3	Cross-sectional	2-21 (9±)		Nigeria	101		Exploratory
77	Nicolau M, Vargas S, Silva M, et al.	Genetic modulators of fetal hemoglobin expression and ischemic stroke occurrence in African descendant children with sickle cell anemia	2019	31478061	10.1007/s00277-019-03783-y	Retrospective cohort	3-16		Portugal	91		Exploratory
78	de Almeida E, Frantz SR, Cesar P, et al.	Frequency of Interleukins IL1ss/IL18 and Inflammasome NLRP1/NLRP3 Polymorphisms in Sickle Cell Anemia Patients and their Association with Severity Score	2019	31448710	10.2174/1566524019666190826143749	Cross-sectional	18+, (31.5±9.4)		Brazil	21		Exploratory
79	Meher S, Patel S, Das K, et al.	Association of plasma homocysteine level with vaso-occlusive crisis in sickle cell anemia patients of Odisha, India	2019	31440871	10.1007/s00277-019-03776-x	Cross-sectional	15+		India	120		Exploratory
80	Cruz PRS, Ananina G, Gil-da-Silva-Lopes VL, et al.	Genetic comparison of sickle cell anaemia cohorts from Brazil and the United States reveals high levels of divergence	2019	31350437	10.1038/s41598-019-47313-2	Cross-sectional			Brazil	68		Exploratory
81	Gueye Tall F, Martin C, Ndour EHM, et al.	Combined and differential effects of alpha-thalassemia and HbF-quantitative trait loci in Senegalese hydroxyurea-free children with sickle cell anemia	2019	31322815	10.1002/pbc.27934	Retrospective cohort	children and young adults, (median 9.1)		Senegal	301		Exploratory
82	Mikobi TM, Lukusa PT, Muamba JM, Rhama T	Homozygous Deletion Alpha-Thalassemia and Hereditary Persistence of Fetal Hemoglobin, Two Genetic Factors Predictive the Reduction of Morbidity and Mortality During Pregnancy in Sickle Cell Patients. A Report from the Democratic Republic of Congo	2019	31308915	10.4084/MJHID.2019.039	Cross-sectional			DRC	980		Exploratory
83	Jit BP, Mohanty PK, Pradhan A, et al.	Erythrocyte cAMP in Determining Frequency of Acute Pain Episodes in Sickle Cell Disease Patients from Odisha State, India	2019	31290363	10.1080/03630269.2019.1623248	Case-control	11+		India	234		Exploratory, Meta
84	Afifi RAA, Sedky YM, Abd EH, Botros SKA	IL-Ibeta+3954 C/T Polymorphism and Its Clinical Associations in Egyptian Sickle Cell Disease Patients	2019	31205626		Cross-sectional	3-26 (12.24±5.5)		Egypt	50		Exploratory
85	Meinderts SM, Gerritsma JJ, Sins JWR, et al.	Identification of genetic biomarkers for alloimmunization in sickle cell disease	2019	31168801	10.1111/bjh.15998	Case-control	(at last follow-up) cases: median 33 (IQR 27-44); controls: median 31 (IQR 25-39)	STAR, SCDTRANSFU	France, Netherlands	275		Exploratory, Meta
86	Bhagat S, Thakur AS	Influence of beta-Globin Haplotypes on Oxidative Stress, Antioxidant Capacity and Inflammation in Sickle Cell Patients of Chhattisgarh	2019	31092994	10.1007/s12291-017-0729-3	Cross-sectional	(23.84±)		India	100		Exploratory
87	de Carvalho-Siqueira GQ, Ananina G, de Souza BB, et al.	Whole-exome sequencing indicates FLG2 variant associated with leg ulcers in Brazilian sickle cell anemia patients	2019	31079484	10.1177/1535370219849592	Cross-sectional	Discovery (44.87±7.872), Validation (36.58±9.722)		Brazil	40 (Discovery) and 293 (validation)		Exploratory
88	Bakr S, Khorshied M, Talha N, et al.	Implication of HMOX1 and CCR5 genotypes on clinical phenotype of Egyptian patients with sickle cell anemia	2019	31030250	10.1007/s00277-019-03697-9	Cross-sectional	2-39 (13.7 ±8.9)		Egypt	100		Exploratory
89	Tozatto-Maio K, Girot R, Ly ID, et al.	A Toll-like receptor 2 genetic variant modulates occurrence of bacterial infections in patients with sickle cell disease	2019	30908604	10.1111/bjh.15875	Cross-sectional	at last followup: 2-70 (median 30)		France, Brazil, Senegal	430		Exploratory, Meta
90	Zahr RS, Rampersaud E, Kang G, et al.	Children with sickle cell anemia and APOL1 genetic variants develop albuminuria early in life	2019	30890594	10.3324/haematol.2018.212779	Prospective cohort	(11.5±4.76)	SCCRIP	USA	291		Exploratory, Meta
91	Milton JN, Shaikho EM, Steinberg MH	Haemolysis in sickle cell anaemia: effects of polymorphisms in alpha-globin gene regulatory elements	2019	30854637	10.1111/bjh.15852	Prospective cohort		CSSCD	USA	1117		Exploratory
92	Jhun EH, Sadhu N, Hu X, et al.	Beta2-Adrenergic Receptor Polymorphisms and Haplotypes Associate With Chronic Pain in Sickle Cell Disease	2019	30837870	10.3389/fphar.2019.00084	Prospective cohort	15-70 (34±) (median 32)		USA	136		Exploratory, Meta
93	Upadhye D, Jain D, Nadkarni A, Ghosh K, Colah R	Red Cell Indices and Hemoglobin Profile of Newborn Babies with Both the Sickle Gene and Alpha Thalassaemia in Central India	2019	30828156	10.1007/s12288-018-0994-1	Cross-sectional	1-7 days		India	57		Exploratory
94	Rezende PV, Belisario AR, Oliveira EL, et al.	Co-inheritance of a-thalassemia dramatically decreases the risk of acute splenic sequestration in a large cohort of newborns with hemoglobin SC	2019	30630972	10.3324/haematol.2018.209221	Retrospective cohort	birth date: 01/01/1999 to 31/12/2012; retrospective cohort		Brazil	461		Exploratory
95	Okumura JV, Silva DGH, Torres LS, et al.	Atypical beta-S haplotypes: classification and genetic modulation in patients with sickle cell anemia	2019	30622282	10.1038/s10038-018-0554-4	Cross-sectional	1-68 (22±)		Brazil	600		Exploratory
96	Sabrie M, Cannas G, Tazarourte K, et al.	Drepa-Opia: A Pilot Study to Determine the Predictive Factors of Morphine Use and Consumption in Hospitalized Adult Patients with Sickle Cell Disease	2018	30604640	10.1080/03630269.2018.1529602	Prospective cohort	18-60 (29±)		France	47 (with 77 hospitalizations)		Exploratory
97	Jit BP, Mohanty PK, Purohit P, et al.	Association of fetal hemoglobin level with frequency of acute pain episodes in sickle cell disease (HbS-only phenotype) patients	2019	30597429	10.1016/j.bcmd.2018.12.003	Case-control	11-58 (cases: 21.89±8.62; controls: 22.05±8.17)		India	373		Exploratory
98	Williams LM, Qi Z, Batai K, et al.	A locus on chromosome 5 shows African ancestry-limited association with alloimmunization in sickle cell disease	2018	30578281	10.1182/bloodadvances.2018020594	Cross-sectional	Discovery: 18+ 88%, <18 12%, replication: 18+		USA	188	UIC	Exploratory, Meta
99	Hassan FM, Al-Zahrani FM	BCL11A rs1427407 Genotypes in Sickle Cell Anemia Patients Undergo to Stroke Problems in Sudan	2019	30563311	10.4082/kjfm.17.0144	Cross-sectional			Sudan	166		Exploratory
100	Dash PM, Sahu PK, Patel S, Mashon RS, Kharat KR, Mukherjee MB	Effect of Assorted Globin Haplotypes and alpha-Thalassemia on the Clinical Heterogeneity of Hb S-beta-Thalassemia	2018	30486691	10.1080/03630269.2018.1536666	Cross-sectional	5-60 (22.4±9.7)		India	60		Exploratory
101	ElAlfy MS, Ebeid FSE, Kamal TM, Eissa DS, Ismail EAR, Mohamed SH	Angiotensinogen M235T Gene Polymorphism is a Genetic Determinant of Cerebrovascular and Cardiopulmonary Morbidity in Adolescents with Sickle Cell Disease	2019	30409744	10.1016/j.jstrokecerebrovasdis.2018.10.019	Cross-sectional	12-18 (15.9±6.2)		Egypt	46		Exploratory, Meta
102	Antwi-Boasiako C, Dzudzor B, Kudzi W, et al.	Association between eNOS Gene Polymorphism (T786C and VNTR) and Sickle Cell Disease Patients in Ghana	2018	30274269	10.3390/diseases6040090	Cross-sectional	13+ (27.7±10.2)		Ghana	134		Exploratory
103	Rooks H, Brewin J, Gardner K, et al.	A gain of function variant in PIEZO1 (E756del) and sickle cell disease	2019	30237267	10.3324/haematol.2018.202697	Cross-sectional			UK	788		Exploratory
104	Al-Allawi N, Qadir SMA, Puehringer H, Chui DHK, Farrell JJ, Oberkanins C	The association of HBG2, BCL11A, and HMIP polymorphisms with fetal hemoglobin and clinical phenotype in Iraqi Kurds with sickle cell disease	2019	30216683	10.1111/ijlh.12927	Cross-sectional	4-40 (median 12)		Iraq	128		Exploratory
105	Ballas SK, Connes P, Investigators of the Multicenter Study of Hydroxyurea in Sickle Cell A	Rheological properties of sickle erythrocytes in patients with sickle-cell anemia: The effect of hydroxyurea, fetal hemoglobin, and alpha-thalassemia	2018	30204261	10.1111/ejh.13173	Clinical trial	16-69 30±1 11	MSH	USA, Canada	91		Exploratory
106	Alsultan A, Al-Suliman AM, Aleem A, AlGahtani FH, Alfadhel M	Utilizing Whole-Exome Sequencing to Characterize the Phenotypic Variability of Sickle Cell Disease	2018	30183354	10.1089/gtmb.2018.0058	Cross-sectional	10-48 (mean 28)		Saudi Arabia	22		Exploratory
107	Saraf SL, Viner M, Rischall A, et al.	HMOX1 and acute kidney injury in sickle cell anemia	2018	30139825	10.1182/blood-2018-05-853929	Prospective cohort	cases: (median 38, IQR 28-48); controls: (median 30, IQR 24-37)		USA	137		Exploratory, Meta
108	Olatunya OS, Albuquerque DM, Adekile A, Costa FF	Influence of alpha thalassemia on clinical and laboratory parameters among nigerian children with sickle cell anemia	2019	30129219	10.1002/jcla.22656	Retrospective cohort, cross-sectional	2-21 (median 8.5)		Nigeria	100		Exploratory
109	Marshall K, Howell S, Badaloo A, Reid M, McFarlane-Anderson N, McKenzie C	Exploring putative genetic determinants of inter-individual phenotypic heterogeneity in sickle cell disease: A cross-sectional Jamaican cohort-based study	2018	30120022	10.1016/j.bcmd.2018.08.001	Prospective cohort, cross-sectional	(25.1±2.8)	Jamaica Cohort Study	Jamaica	230		Exploratory, Meta
110	Al-Ali ZA, Fallatah RK, Aljaffer EA, et al.	ANTXR1 Intronic Variants Are Associated with Fetal Hemoglobin in the Arab-Indian Haplotype of Sickle Cell Disease	2018	30114697	10.1159/000491688	Cross-sectional	18+ (29.3±9.19)		Saudi Arabia	630		Exploratory
111	Ilboudo Y, Bartolucci P, Garrett ME, et al.	A common functional PIEZO1 deletion allele associates with red blood cell density in sickle cell disease patients	2018	30105803	10.1002/ajh.25245	Prospective cohort	for leg ulcer/priapism: 18+	GEN-MOD, CSSCD, OMG	France, USA	GEN-MOD: 402; CSSCD: 1081; OMG: 552		Exploratory, Meta
112	Jhun EH, Sadhu N, Yao Y, et al.	Glucocorticoid receptor single nucleotide polymorphisms are associated with acute crisis pain in sickle cell disease	2018	30079801	10.2217/pgs-2018-0064	Cross-sectional	15-70 (34±)		USA	136		Meta
113	Sadhu N, Jhun EH, Yao Y, et al.	Genetic variants of GCH1 associate with chronic and acute crisis pain in African Americans with sickle cell disease	2018	30031848	10.1016/j.exphem.2018.07.004	Cross-sectional	15-70 (34.3±11.8)		USA	131		Exploratory, Meta
114	Zhang Y, Paikari A, Sumazin P, et al.	Metformin induces FOXO3-dependent fetal hemoglobin production in human primary erythroid cells	2018	29884740	10.1182/blood-2017-11-814335	Cross-sectional	pediatric, 3+	HUSTLE, SWiTCH	USA	171		Exploratory
115	Adeyemo TA, Ojewunmi OO, Oyetunji IA, et al.	A survey of genetic fetal-haemoglobin modifiers in Nigerian patients with sickle cell anaemia	2018	29879141	10.1371/journal.pone.0197927	Cross-sectional	5–46 (13±)		Nigeria	260		Exploratory, Meta
116	Jhun EH, Hu X, Sadhu N, et al.	Transient receptor potential polymorphism and haplotype associate with crisis pain in sickle cell disease	2018	29620434	10.2217/pgs-2017-0198	Prospective cohort	15-70 (34.2±11.8)		USA	132		Exploratory, Meta
117	Yahouedehou S, Carvalho MOS, Oliveira RM, et al.	Sickle Cell Anemia Patients in Use of Hydroxyurea: Association between Polymorphisms in Genes Encoding Metabolizing Drug Enzymes and Laboratory Parameters	2018	29619129	10.1155/2018/6105691	Case-control	on HU: 5-42 (median 12); not on HU: 2-55 (median 11)		Brazil	35 on HU; 67 not on HU		Exploratory, Meta
118	Raffield LM, Ulirsch JC, Naik RP, et al.	Common alpha-globin variants modify hematologic and other clinical phenotypes in sickle cell trait and disease	2018	29590102	10.1371/journal.pgen.1007293	Prospective cohort		CSSCD	USA	1140-2253		Exploratory, Meta
119	Zhang Y, Belfer I, Nouraie M, et al.	Association of genetic variation in COMT gene with pain related to sickle cell disease in patients from the walk-PHaSST study	2018	29559808	10.2147/JPR.S149958	Clinical trial, cross-sectional	12-69 (36±)	Walk-PHaSST	USA, UK	438		Exploratory
120	Bernaudin F, Arnaud C, Kamdem A, et al.	Biological impact of alpha genes, beta haplotypes, and G6PD activity in sickle cell anemia at baseline and with hydroxyurea	2018	29555644	10.1182/bloodadvances.2017014555	Retrospective cohort	(5.8±4.8)		France	580		Exploratory, Meta
121	Renoux C, Joly P, Faes C, et al.	Association between Oxidative Stress, Genetic Factors, and Clinical Severity in Children with Sickle Cell Anemia	2018	29449005	10.1016/j.jpeds.2017.12.021	Cross-sectional	5-18 (10.5±)		France	62		Exploratory
122	Gardner K, Fulford T, Silver N, et al.	g(HbF): a genetic model of fetal hemoglobin in sickle cell disease	2018	29437638	10.1182/bloodadvances.2017009811	Prospective cohort, cross-sectional	5+	MSC	Tanzania, UK	581 SS/SB0 (discovery), 186 SC (validation), 994 Tanzania SS (replication)		Exploratory, Meta
123	Bhanushali AA, Himani K, Patra PK, Das BR	Hb F Levels in Indian Sickle Cell Patients and Association with the HBB Locus Variant rs10128556 (C>T), and the HBG XmnI (Arab-Indian) Variant	2017	29313433	10.1080/03630269.2017.1414059	Cross-sectional	(13.14±7.49)		India	221		Exploratory, Meta
124	Mwesigwa S, Moulds JM, Chen A, et al.	Whole-exome sequencing of sickle cell disease patients with hyperhemolysis syndrome suggests a role for rare variation in disease predisposition	2018	29210071	10.1111/trf.14431	Cross-sectional			USA	214		Exploratory, Meta
125	Wonkam A, Mnika K, Ngo Bitoungui VJ, et al.	Clinical and genetic factors are associated with pain and hospitalisation rates in sickle cell anaemia in Cameroon	2018	29205277	10.1111/bjh.15011	Prospective cohort	5-54 (15±)		Cameroon	436		Exploratory
126	Abou-Elew HH, Youssry I, Hefny S, Hashem RH, Fouad N, Zayed RA	beta(S) globin gene haplotype and the stroke risk among Egyptian children with sickle cell disease	2018	29157167	10.1080/10245332.2017.1403736	Cross-sectional	3-18 (median 11.5)		Egypt	52		Exploratory
127	Howell S, Marshall K, Reid M, McFarlane-Anderson N, McKenzie C	A cross-sectional clinic-based study exploring whether variants within the glutathione S-transferase, haptoglobin and uridine 5'-diphospho-glucuronosyltransferase 1A1 genes are associated with interindividual phenotypic variation in sickle cell anaemia in Jamaica	2018	29114966	10.1111/ejh.12993	Cross-sectional	(34.4±11.0)		Jamaica	371		Exploratory, Meta
128	Afifi RA, Kamal D, Sayed RE, et al.	CD209-336A/G promotor polymorphism and its clinical associations in sickle cell disease Egyptian Pediatric patients	2018	29100978	10.1016/j.hemonc.2017.09.002	Prospective cohort	10.4±4.3		Egypt	100		Exploratory
129	Aleluia MM, Fonseca TCC, Souza RQ, et al.	Comparative study of sickle cell anemia and hemoglobin SC disease: clinical characterization, laboratory biomarkers and genetic profiles	2017	28932402	10.1186/s12878-017-0087-7	Cross-sectional	1-61 (16.06±11.83) (median 13)		Brazil	200 - 141 SS, 59 SC		Exploratory
130	Meinderts SM, Sins JWR, Fijnvandraat K, et al.	Nonclassical FCGR2C haplotype is associated with protection from red blood cell alloimmunization in sickle cell disease	2017	28899854	10.1182/blood-2017-05-784876	Case-control		STAR, SCDTRANSFU	France, Netherlands	272		Exploratory, Meta
131	Rodrigues C, Sell AM, Guelsin GAS, et al.	HLA polymorphisms and risk of red blood cell alloimmunisation in polytransfused patients with sickle cell anaemia	2017	28881103	10.1111/tme.12459	Cross-sectional	2–83 (29·5 ±)		Brazil	172		Exploratory
132	Saraf SL, Akingbola TS, Shah BN, et al.	Associations of alpha-thalassemia and BCL11A with stroke in Nigerian, United States, and United Kingdom sickle cell anemia cohorts	2017	28868518	10.1182/bloodadvances.2017005231	Clinical trial, cross-sectional	(19±)	Walk-PHaSST	USA, UK, Nigeria	249 (local), 260 (UIC), 387 (Walk-PHaSST)	UIC, Walk-PHaSST	Exploratory, Meta
133	Oliveira VB, Dezan MR, Gomes FCA, et al.	-318C/T polymorphism of the CTLA-4 gene is an independent risk factor for RBC alloimmunization among sickle cell disease patients	2017	28815969	10.1111/iji.12334	Cross-sectional	cases: (30±13.1); controls: (27±16.7)		Brazil	134		Exploratory, Meta
134	Santiago RP, Vieira C, Adanho CSA, et al.	Laboratory and Genetic Biomarkers Associated with Cerebral Blood Flow Velocity in Hemoglobin SC Disease	2017	28790534	10.1155/2017/6359871	Cross-sectional	2-17 (6.96±3.90) (median 6.00, IQR 4.00-9.00)		Brazil	68		Exploratory
135	Kormann R, Jannot AS, Narjoz C, et al.	Roles of APOL1 G1 and G2 variants in sickle cell disease patients: kidney is the main target	2017	28699644	10.1111/bjh.14842	Prospective cohort	18+ (30.4±)		France	152		Exploratory
136	David S, Aguiar P, Antunes L, et al.	Variants in the non-coding region of the TLR2 gene associated with infectious subphenotypes in pediatric sickle cell anemia	2018	28667380	10.1007/s00251-017-1013-7	Retrospective cohort	3-20 (7.7±3.7)		Portugal	95		Exploratory, Meta
137	Shaikho EM, Farrell JJ, Alsultan A, Sebastiani P, Steinberg MH	Genetic determinants of HbF in Saudi Arabian and African Benin haplotype sickle cell anemia	2017	28612458	10.1002/ajh.24822	Prospective cohort	CSSCD: 2-68; Saudi: 4-43	CSSCD	USA, Saudi Arabia	CSSCD: 293; Saudi: 63		Exploratory
138	Belisario AR, Sales RR, Toledo NE, Velloso-Rodrigues C, Silva CM, Viana MB	Interleukin-10 haplotypes are not associated with acute cerebral ischemia or high-risk transcranial Doppler in a newborn cohort of 395 children with sickle cell anemia	2017	28577646	10.1016/j.bjhh.2016.09.017	Retrospective cohort			Brazil	395		Exploratory, Meta
139	de Azevedo LA, Bonazzoni J, Wagner SC, et al.	Do Alpha Thalassemia, Fetal Hemoglobin, and the UGT1A1 Polymorphism have an Influence on Serum Bilirubin Levels and Cholelithiasis in Patients with Sickle Cell Disease?	2017	28567595	10.1007/s40291-017-0283-y	Cross-sectional	Adults, 16-64 (31.5±10.9)		Brazil	72		Exploratory
140	Ilboudo Y, Bartolucci P, Rivera A, et al.	Genome-wide association study of erythrocyte density in sickle cell disease patients	2017	28552477	10.1016/j.bcmd.2017.05.005	Prospective cohort	GEN-MOD: (30±9); CSSCD: (13±12)	GEN-MOD	France, USA	408 - 374 used in analysis	CSSCD	Exploratory
141	Khorshied MM, Mohamed NS, Hamza RS, Ali RM, El-Ghamrawy MK	Protein Z and Endothelin-1 genetic polymorphisms in pediatric Egyptian sickle cell disease patients	2018	28548215	10.1002/jcla.22264	Cross-sectional	3-18		Egypt	100		Exploratory
142	Domingos IF, Pereira-Martins DA, Coelho-Silva JL, et al.	Interleukin-6 G-174C polymorphism predicts higher risk of stroke in sickle cell anaemia	2018	28542795	10.1111/bjh.14773	Retrospective cohort	2-27 (median 12)		Brazil	316 - but 9 excluded as inadequate TCD analysis, so 307 was final sample size		Exploratory, Meta
143	Pule GD, Bitoungui VJN, Chemegni BC, Kengne AP, Wonkam A	SAR1a promoter polymorphisms are not associated with fetal hemoglobin in patients with sickle cell disease from Cameroon	2017	28499394	10.1186/s13104-017-2502-3	Prospective cohort	5-57 (17.9±10.6)		Cameroon	484		Exploratory
144	Geard A, Pule GD, Chetcha Chemegni B, et al.	Clinical and genetic predictors of renal dysfunctions in sickle cell anaemia in Cameroon	2017	28466968	10.1111/bjh.14724	Prospective cohort	2-58 (median 15, IQR 9-23)		Cameroon	413		Exploratory
145	Aleluia MM, da Guarda CC, Santiago RP, et al.	Association of classical markers and establishment of the dyslipidemic sub-phenotype of sickle cell anemia	2017	28399852	10.1186/s12944-017-0454-1	Cross-sectional			Brazil	99		Exploratory
146	Mikobi TM, Tshilobo Lukusa P, Aloni MN, et al.	Protective BCL11A and HBS1L-MYB polymorphisms in a cohort of 102 Congolese patients suffering from sickle cell anemia	2018	28332727	10.1002/jcla.22207	Cross-sectional	(23.5±13.7)		DRC	102		Exploratory
147	Mikobi TM, Lukusa PT, Aloni MN, et al.	Association between sickle cell anemia and alpha thalassemia reveals a high prevalence of the alpha(3.7) triplication in congolese patients than in worldwide series	2018	28276593	10.1002/jcla.22186	Cross-sectional	(22.4±13.6)		DRC	106		Exploratory
148	Pontes RM, Costa ES, Siqueira PFR, et al.	Protector effect of alpha-thalassaemia on cholecystitis and cholecystectomy in sickle cell disease	2017	28220719	10.1080/10245332.2017.1289325	Retrospective cohort	5-79 (21±)		Brazil	83		Exploratory, Meta
149	Aleluia MM, Santiago RP, da Guarda CC, et al.	Genetic modulation of fetal hemoglobin in hydroxyurea-treated sickle cell anemia	2017	28195442	10.1002/ajh.24680	Cross-sectional	(15.2±11.1)		Brazil	141		Exploratory, Meta
150	da Silva DGH, Belini Junior E, de Souza Torres L, et al.	Impact of genetic polymorphisms in key enzymes of homocysteine metabolism on the pathophysiology of sickle cell anemia	2017	28188925	10.1016/j.freeradbiomed.2017.02.019	Cross-sectional	10-59 (24.4±)		Brazil	95		Exploratory
151	Zhang X, Shah BN, Zhang W, et al.	A genetic variation associated with plasma erythropoietin and a non-coding transcript of PRKAR1A in sickle cell disease	2016	28173069	10.1093/hmg/ddw299	Clinical trial, prospective cohort	Walk-PHaSST: (median 33.4, IQR 23.3-45.2); PUSH: (median 13, IQR 7-17); Howard: (median 37, IQR 28.3-43.9); UIC: (median 31, IQR 25.8-40.2)	Walk-PHaSST, PUSH, Howard	USA, UK	Walk-PHaSST: 326; PUSH: 241; Howard: 79; UIC: 104	Howard; UIC	Meta, Contemporary
152	Renoux C, Connes P, Nader E, et al.	Alpha-thalassaemia promotes frequent vaso-occlusive crises in children with sickle cell anaemia through haemorheological changes	2017	28097791	10.1002/pbc.26455	Cross-sectional	5-18		Guadeloupe (France) and France	128		Exploratory
153	Elalfy MS, El Sherif NH, Kamal TM, Aly NH	Klf10 Gene, a Secondary Modifier and a Pharmacogenomic Biomarker of Hydroxyurea Treatment Among Patients With Hemoglobinopathies	2017	28085748	10.1097/MPH.0000000000000762	Cross-sectional			Egypt	12		Exploratory
154	Adekile AD, Akbulut N, Azab AF, Al-Sharida S, Thomas D	The Sickle beta-Thalassemia Phenotype	2017	28060121	10.1097/MPH.0000000000000747	Prospective cohort, cross-sectional	5-24 (14.6±5.7)		Kuwait	102		Exploratory
155	Jacob SA, Novelli EM, Isenberg JS, et al.	Thrombospondin-1 gene polymorphism is associated with estimated pulmonary artery pressure in patients with sickle cell anemia	2017	28033687	10.1002/ajh.24635	Clinical trial, prospective cohort	Walk-PHaSST: 12-70 (35.77±12.37), Local: (35.99±13.04)	Walk-PHaSST	USA, UK	Walk-PHaSST (406), Local cohort (160)	Local cohort	Exploratory
156	Abuamer S, Shome DK, Jaradat A, et al.	Frequencies and phenotypic consequences of association of alpha- and beta-thalassemia alleles with sickle-cell disease in Bahrain	2017	27981798	10.1111/ijlh.12577	Cross-sectional	(31.5±11.5)		Bahrain	200		Exploratory
157	Joly P, Renoux C, Lacan P, et al.	UGT1A1 (TA)n genotype is not the major risk factor of cholelithiasis in sickle cell disease children	2017	27981643	10.1111/ejh.12838	Retrospective cohort	2-18 (8.9±4.0)		France	158		Exploratory, Meta
158	Abu-Duhier F, Mir R	GSTT1 (rs4025935) null genotype is associated with increased risk of sickle cell disease in the populations of Tabuk-Northwestern region of Saudi Arabia	2017	27885941	10.1080/10245332.2016.1201631	Cross-sectional			Saudi Arabia	100		Exploratory
159	Hu X, Jhun EH, Yao Y, et al.	IL1A rs1800587 associates with chronic noncrisis pain in sickle cell disease	2016	27883292	10.2217/pgs-2016-0085	Cross-sectional	15-70 (34.1±12.3)		USA	115		Meta
160	Sippert EA, Visentainer JE, Alves HV, et al.	Red blood cell alloimmunization in patients with sickle cell disease: correlation with HLA and cytokine gene polymorphisms	2017	27873324	57(2):379-389	Cross-sectional	2-70 (34.8±)		Brazil	161		Exploratory, Meta
161	Armenis I, Kalotychou V, Tzanetea R, et al.	Prognostic value of T786C and G894T eNOS polymorphisms in sickle cell disease	2017	27871907	10.1016/j.niox.2016.11.002	Cross-sectional	25-76 (48.8±11.5)		Greece	79, but divided into two groups by sickle genotype (SS/SB0 vs. other)		Exploratory
162	Kalai M, Dridi M, Chaouch L, et al.	The role of rs1984112_G at CD36 gene in increasing reticulocyte level among sickle cell disease patients	2017	27869039	10.1080/10245332.2016.1253253	Cross-sectional	<16, SS: (12±6), SB0: (10±5)		Tunisia	99		Exploratory
163	Friedrisch JR, Sheehan V, Flanagan JM, et al.	The role of BCL11A and HMIP-2 polymorphisms on endogenous and hydroxyurea induced levels of fetal hemoglobin in sickle cell anemia patients from southern Brazil	2016	27838552	10.1016/j.bcmd.2016.11.002	Retrospective cohort	4-54 (21±14)		Brazil	111		Exploratory, Meta
164	Pule GD, Ngo Bitoungui VJ, Chetcha Chemegni B, Kengne AP, Wonkam A	Studies of novel variants associated with Hb F in Sardinians and Tanzanians in sickle cell disease patients from Cameroon	2016	27829299	10.1080/03630269.2016.1251453	Cross-sectional	5-58 (17.9±10.5)		Cameroon	453		Exploratory
165	Aguiar L, Matos A, Gil A, et al.	Sickle cell anemia - Nitric oxide related genetic modifiers of hematological and biochemical parameters	2016	27802215	10.3233/CH-168008	Cross-sectional	3-19 (8.58±5.25)		Portugal	26		Exploratory
166	Vathipadiekal V, Farrell JJ, Wang S, et al.	A candidate transacting modulator of fetal hemoglobin gene expression in the Arab-Indian haplotype of sickle cell anemia	2016	27501013	10.1002/ajh.24527	Prospective cohort, cross-sectional	discovery: low hbf (34.1±10.3), high hbf (25.9±6.8); replication: CSSCD - (36±11.3), Saudi 1 - (26.7±10.1), Saudi 2 - (28.9±12.6), Indian - (14.6±4.7), Saudi - (15.9±9.9)		discovery: Saudi Arabia; replication: Saudi Arabia, India, USA	14	CSSCD	Exploratory
167	Rodrigues DO, Ribeiro LC, Sudario LC, et al.	Genetic determinants and stroke in children with sickle cell disease	2016	27268459	10.1016/j.jped.2016.01.010	Prospective cohort	(11.2±2.84)		Brazil	110		Exploratory
168	Schaefer BA, Flanagan JM, Alvarez OA, et al.	Genetic Modifiers of White Blood Cell Count, Albuminuria and Glomerular Filtration Rate in Children with Sickle Cell Anemia	2016	27711207	10.1371/journal.pone.0164364	Clinical trial, prospective cohort	HUSTLE (10±), SWiTCH (13±), TWiTCH (9±), Combined: (10.7±4.1)	HUSTLE, SWiTCH, TWiTCH	USA, Canada	HUSTLE (181), SWiTCH (137), TWiTCH (131)		Exploratory, Meta
169	Martella M, Quaglia N, Frigo AC, Basso G, Colombatti R, Sainati L	Association between a combination of single nucleotide polymorphisms and large vessel cerebral vasculopathy in African children with sickle cell disease	2016	27667159	10.1016/j.bcmd.2016.07.005	Retrospective cohort	3-19 (9.7±)		Italy	60		Exploratory
170	Saraf SL, Shah BN, Zhang X, et al.	APOL1, alpha-thalassemia, and BCL11A variants as a genetic risk profile for progression of chronic kidney disease in sickle cell anemia	2017	27658436	10.3324/haematol.2016.154153	Cross-sectional	adult		USA	262; 205 for associations with ACR		Exploratory, Meta
171	Duarte JD, Desai AA, Sysol JR, et al.	Genome-Wide Analysis Identifies IL-18 and FUCA2 as Novel Genes Associated with Diastolic Function in African Americans with Sickle Cell Disease	2016	27636371	10.1371/journal.pone.0163013	Prospective cohort, retrospective cohort	cases: (41.4±11.5), controls: (27.5±7.1)		USA	32		Exploratory
172	Mendonca Belmont TF, do OK, Soares da Silva A, et al.	Single Nucleotide Polymorphisms at +191 and +292 of Galectin-3 Gene (LGALS3) Related to Lower GAL-3 Serum Levels Are Associated with Frequent Respiratory Tract Infection and Vaso-Occlusive Crisis in Children with Sickle Cell Anemia	2016	27603703	10.1371/journal.pone.0162297	Cross-sectional	2-12 (median 5)		Brazil	79		Exploratory
173	Rezende Pdo V, Costa Kda S, Domingues Junior JC, et al.	Clinical, hematological and genetic data of a cohort of children with hemoglobin SD	2016	27521862	10.1016/j.bjhh.2016.05.002	Retrospective cohort			Brazil	19		Exploratory
174	Belisario AR, Sales RR, Toledo NE, et al.	Reticulocyte count is the most important predictor of acute cerebral ischemia and high-risk transcranial Doppler in a newborn cohort of 395 children with sickle cell anemia	2016	27520094	10.1007/s00277-016-2789-5	Retrospective cohort	at end of follow-up: 1.32–15.74 (9.04±0.17)		Brazil	395		Exploratory, Meta
175	Verma H, Mishra H, Khodiar PK, Patra PK, Bhaskar LV	NOS3 27-bp and IL4 70-bp VNTR Polymorphisms Do Not Contribute to the Risk of Sickle Cell Crisis	2016	27400089	10.4274/tjh.2016.0166	Cross-sectional			India	256		Exploratory
176	Dadheech S, Madhulatha D, Jainc S, Joseph J, Jyothy A, Munshi A	Association of BCL11A genetic variant (rs11886868) with severity in beta-thalassaemia major & sickle cell anaemia	2016	27377501	10.4103/0971-5916.184285	Cross-sectional	mild: (16.85±10.63); moderate: (20.23±11.26); severe: (15.88±10.12)		India	200		Exploratory
177	Shaikho EM, Habara AH, Alsultan A, et al.	Variants of ZBTB7A (LRF) and its beta-globin gene cluster binding motifs in sickle cell anemia	2016	27282567	10.1016/j.bcmd.2016.04.001	Prospective cohort, cross-sectional		CSSCD, other cohorts	USA, Saudi Arabia, India	1070 (across 11 cohorts)		Exploratory
178	Moreira JA, Machado RP, Laurentino MR, et al.	Influence of betaS-Globin Haplotypes and Hydroxyurea on Arginase I Levels in Sickle Cell Disease	2016	27274608	10.1155/2016/9172726	Cross-sectional	18+		Brazil	50		Exploratory
179	Upadhye D, Jain D, Trivedi Y, Nadkarni A, Ghosh K, Colah R	Influence of single nucleotide polymorphisms in the BCL11A and HBS1L-MYB gene on the HbF levels and clinical severity of sickle cell anaemia patients	2016	27098811	10.1007/s00277-016-2675-1	Cross-sectional	pediatric, at last follow up: (4±)		India	46		Exploratory
180	Terzi YK, Bulakbasi Balci T, Boga C, et al.	Effect of Hereditary Hemochromatosis Gene H63D and C282Y Mutations on Iron Overload in Sickle Cell Disease Patients	2016	27095682	10.4274/tjh.2015.0254	Prospective cohort, cross-sectional	20-42		Turkey	45 - but divided into those receiving chelation treatment (31) and those not (13) and did not do genetic analysis in the latter group		Exploratory
181	Chaouch L, Moumni I, Ouragini H, et al.	rs11886868 and rs4671393 of BCL11A associated with HbF level variation and modulate clinical events among sickle cell anemia patients	2016	27077760	10.1080/10245332.2015.1107275	Retrospective cohort	with HbF <15%: (27±2.9); with HBF >15%: (31±3.6)		Tunisia	148		Exploratory
182	Cita KC, Ferdinand S, Connes P, et al.	Association of adenylyl cyclase 6 rs3730070 polymorphism and hemolytic level in patients with sickle cell anemia	2016	27067484	10.1016/j.bcmd.2016.02.006	Retrospective cohort	(25.6±15.1)		Guadeloupe (France)	150		Exploratory, Meta
183	Olenscki Gilli SC, Pericole FV, Benites BD, et al.	Cytokine polymorphisms in sickle cell disease and the relationship with cytokine expression	2016	27026283	10.1016/j.exphem.2016.03.008	Cross-sectional	(39.8±9.59)		Brazil	56		Exploratory
184	Liu L, Pertsemlidis A, Ding LH, et al.	Original Research: A case-control genome-wide association study identifies genetic modifiers of fetal hemoglobin in sickle cell disease	2016	27022141	10.1177/1535370216642047	Prospective cohort, case-control		CSSCD, C-DATA	USA	254	GWAS was performed at Boston University on 1645 DNA samples isolated from African Americans with SCD who participated in the CSSCD, C-DATA, PUSH, and WALK- PHASST studies.	Exploratory
185	Zachariah M, Al Zadjali S, Bashir W, et al.	Impact of Mannose-Binding Protein Gene Polymorphisms in Omani Sickle Cell Disease Patients	2016	26977272	10.4084/MJHID.2016.013	Cross-sectional	3–18 (9.4±3.9)		Oman	68		Meta
186	Okumura JV, Silva DG, Torres LS, et al.	Inheritance of the Bantu/Benin haplotype causes less severe hemolytic and oxidative stress in sickle cell anemia patients treated with hydroxycarbamide	2016	26961071	10.1038/jhg.2016.16	Cross-sectional	6–63 (31.2±)		Brazil	48		Exploratory
187	Torres Lde S, Okumura JV, da Silva DG, et al.	Plasma levels of TGF-beta1 in homeostasis of the inflammation in sickle cell disease	2016	26928604	10.1016/j.cyto.2016.02.012	Cross-sectional			Brazil	115		Exploratory
188	Farawela HM, El-Ghamrawy M, Farhan MS, Soliman R, Yousry SM, AbdelRahman HA	Association between Duffy antigen receptor expression and disease severity in sickle cell disease patients	2016	26917322	10.1080/10245332.2015.1111643	Case-control	(12.04±6.21)		Egypt	100		Exploratory
189	Yousry SM, Ellithy HN, Shahin GH	Endothelial nitric oxide synthase gene polymorphisms and the risk of vasculopathy in sickle cell disease	2016	26903375	10.1080/10245332.2016.1142710	Case-control	18-34 (24.6±3.4)		Egypt	100		Exploratory, Meta
190	Leonardo FC, Brugnerotto AF, Domingos IF, et al.	Reduced rate of sickle-related complications in Brazilian patients carrying HbF-promoting alleles at the BCL11A and HMIP-2 loci	2016	26888013	10.1111/bjh.13961	Cross-sectional	12-68		Brazil	244		Exploratory
191	Moumni I, Ben Mustapha M, Ben Mansour I, et al.	Fetal Hemoglobin in Tunisian Sickle Cell Disease Patient: Relationship with Polymorphic Sequences Cis to the beta-Globin Gene	2016	26855518	10.1007/s12288-015-0504-7	Cross-sectional	(13.17±)		Tunisia	242		Exploratory
192	Fong C, Menzel S, Lizarralde MA, Barreto G	Genetic variants associated with fetal hemoglobin levels show the diverse ethnic origin in Colombian patients with sickle cell anemia	2015	26849705	10.7705/biomedica.v35i3.2573	Cross-sectional	2-45		Colombia	60		Exploratory
193	Belisario AR, Rodrigues Sales R, Evelin Toledo N, Velloso-Rodrigues C, Maria Silva C, Borato Viana M	Glucose-6-Phosphate Dehydrogenase Deficiency in Brazilian Children With Sickle Cell Anemia is not Associated With Clinical Ischemic Stroke or High-Risk Transcranial Doppler	2016	26840990	10.1002/pbc.25924	Retrospective cohort			Brazil	395		Exploratory
194	Upadhye DS, Jain DL, Trivedi YL, Nadkarni AH, Ghosh K, Colah RB	Neonatal Screening and the Clinical Outcome in Children with Sickle Cell Disease in Central India	2016	26785407	10.1371/journal.pone.0147081	Prospective cohort	0-4		India	104		Exploratory
195	Mousa SM, El-Ghamrawy MK, Gouda H, Khorshied M, El-Salam Ahmed DA, Shiba H	Prevalence of Hepatitis C among Egyptian Children with Sickle Cell Disease and the Role of IL28b Gene Polymorphisms in Spontaneous Viral Clearance	2016	26740868	10.4084/MJHID.2016.007	Cross-sectional	(10.2±4.5)		Egypt	70		Exploratory
196	Sommet J, Alberti C, Couque N, et al.	Clinical and haematological risk factors for cerebral macrovasculopathy in a sickle cell disease newborn cohort: a prospective study	2016	26728571	10.1111/bjh.13916	Prospective cohort	<18		France	209 for alpha-thal		Exploratory, Meta
197	Alkindi SY, Pathare A, Al Zadjali S, et al.	Serum Total Bilirubin, not Cholelithiasis, is Influenced by UGT1A1 Polymorphism, Alpha Thalassemia and beta(s) Haplotype: First Report on Comparison between Arab-Indian and African beta(s) Genes	2015	26543529	10.4084/MJHID.2015.060	Retrospective cohort	(23.1±8.8)		Oman	136		Exploratory
198	Damy T, Bodez D, Habibi A, et al.	Haematological determinants of cardiac involvement in adults with sickle cell disease	2016	26516176	10.1093/eurheartj/ehv555	Prospective cohort	25-40 (31±)		France	656		Exploratory
199	Shimauti EL, Silva DG, de Souza EM, de Almeida EA, Leal FP, Bonini-Domingos CR	Prevalence of beta(S)-globin gene haplotypes, alpha-thalassemia (3.7 kb deletion) and redox status in patients with sickle cell anemia in the state of Parana, Brazil	2015	26500435	10.1590/S1415-475738320140231	Cross-sectional	10-39		Brazil	17		Exploratory
200	Tatari-Calderone Z, Gordish-Dressman H, Fasano R, et al.	Protective effect of HLA-DQB1 alleles against alloimmunization in patients with sickle cell disease	2016	26476208	10.1016/j.humimm.2015.10.010	Prospective cohort	1.6–25.2 (16.4±5.2)	PUSH	USA	204		Exploratory
201	da Fonseca SF, Amorim T, Purificacao A, Goncalves M, Boa-Sorte N	Hemoglobin A2 values in sickle cell disease patients quantified by high performance liquid chromatography and the influence of alpha thalassemia	2015	26408362	10.1016/j.bjhh.2015.05.005	Retrospective cohort	2-3 (3.05±1.01)		Brazil	242		Exploratory
202	Pule GD, Ngo Bitoungui VJ, Chetcha Chemegni B, Kengne AP, Antonarakis S, Wonkam A	Association between Variants at BCL11A Erythroid-Specific Enhancer and Fetal Hemoglobin Levels among Sickle Cell Disease Patients in Cameroon: Implications for Future Therapeutic Interventions	2015	26393293	10.1089/omi.2015.0124	Prospective cohort	5-53 (17.3±9.9)		Cameroon	628		Exploratory, Meta
203	Belisario AR, Sales RR, Toledo NE, Velloso-Rodrigues C, Silva CM, Viana MB	Association between ENPP1 K173Q and stroke in a newborn cohort of 395 Brazilian children with sickle cell anemia	2015	26337355	10.1182/blood-2015-05-645176	Prospective cohort	6-16		Brazil	395		Exploratory
204	Saraf SL, Zhang X, Shah B, et al.	Genetic variants and cell-free hemoglobin processing in sickle cell nephropathy	2015	26206798	10.3324/haematol.2015.124875	Clinical trial, cross-sectional	UIC (35±), Walk-PHaSST (37±)	Walk-PHaSST	USA, UK	247 (UIC), 540 (Walk-PHaSST)		Exploratory, Meta
205	Chaouch L, Kalai M, Darragi I, et al.	Genetic link with cholelithiasis among pediatric SCA Tunisian patients: Examples of UGT1A1, SLCO1A2 and SLCO1B1	2016	26146896	10.1179/1607845415Y.0000000030	Cross-sectional	0-16 (11.5±3.6)		Tunisia	102		Exploratory, Meta
206	Ferdinand S, Connes P, Brudey L, et al.	Impact of eNOS polymorphisms on red blood cell aggregation in sickle cell disease	2015	26142331	10.1016/j.bcmd.2015.05.008	Cross-sectional	(24.8±15.6)		Guadeloupe (France)	241		Exploratory
207	Lubega I, Ndugwa CM, Mworozi EA, Tumwine JK	Alpha thalassemia among sickle cell anaemia patients in Kampala, Uganda	2015	26124820	10.4314/ahs.v15i2.48	Cross-sectional	0.5-19 (8.7±)		Uganda	142		Exploratory, Meta
208	Joly P, Garnier N, Kebaili K, et al.	G6PD deficiency and absence of alpha-thalassemia increase the risk for cerebral vasculopathy in children with sickle cell anemia	2016	26072930	10.1111/ejh.12607	Cross-sectional	3+ (8.6±4.3)		France	121		Exploratory
209	Zhang X, Zhang W, Saraf SL, et al.	Genetic polymorphism of APOB is associated with diabetes mellitus in sickle cell disease	2015	26025476	10.1007/s00439-015-1572-3	Clinical trial, prospective cohort	UIC (35±), Walk-PHaSST (37±)	Walk-PHaSST, PUSH	USA, UK	238 (UIC), 45 (UIC Lipid Cohort), 47 (UIC mild), 152 (UIC severe), 618 (Walk-PHaSST), 106 (Walk-PHaSST mild), 357 (Walk-PHaSST severe), 181 (PUSH), 39 (PUSH mild), 142 (PUSH severe), 35 (Howard)		Exploratory, Meta
210	Mtatiro SN, Mgaya J, Singh T, et al.	Genetic association of fetal-hemoglobin levels in individuals with sickle cell disease in Tanzania maps to conserved regulatory elements within the MYB core enhancer	2015	25928412	10.1186/s12881-015-0148-3	Prospective cohort	5+, (median 11)	MSC	Tanzania	1022		Exploratory, Meta
211	Ellithy HN, Yousri S, Shahin GH	Relation between glutathione S-transferase genes (GSTM1, GSTT1, and GSTP1) polymorphisms and clinical manifestations of sickle cell disease in Egyptian patients	2015	25880856	10.1179/1607845415Y.0000000013	Cross-sectional	18-34 (24.6±3.4)		Egypt	100		Exploratory
212	Adekile A, Menzel S, Gupta R, et al.	Response to hydroxyurea among Kuwaiti patients with sickle cell disease and elevated baseline HbF levels	2015	25851995	10.1002/ajh.24027	Cross-sectional	3-20 (11.1±4.5)		Kuwait	38		Exploratory
213	Muszlak M, Pissard S, Badens C, Chamouine A, Maillard O, Thuret I	Genetic Modifiers of Sickle Cell Disease: A Genotype-Phenotype Relationship Study in a Cohort of 82 Children on Mayotte Island	2015	25806420	10.3109/03630269.2015.1023897	Retrospective cohort	1-18 (5.9±)		Mayotte (France)	82		Exploratory
214	Sebastiani P, Farrell JJ, Alsultan A, et al.	BCL11A enhancer haplotypes and fetal hemoglobin in sickle cell anemia	2015	25703683	10.1016/j.bcmd.2015.01.001	Prospective cohort	CSSCD: >5 (13.6±11.3); Saudi W: 4-55 (17.7±9.84); Saudi E: 11-59 (26.7±10.1); Indian: 10-32 (14.6±4.6)	CSSCD	USA, Saudi Arabia, India	CSSCD: 894; Saudi W: 96; Saudi E: 110; Indian: 44		Exploratory, Meta
215	Hanchard NA, Moulds JM, Belmont JW, Chen A	A Genome-Wide Screen for Large-Effect Alloimmunization Susceptibility Loci among Red Blood Cell Transfusion Recipients with Sickle Cell Disease	2014	25670933	10.1159/000369079	Cross-sectional	Children and adults		USA	109		Exploratory
216	Bhanushali AA, Patra PK, Pradhan S, Khanka SS, Singh S, Das BR	Genetics of fetal hemoglobin in tribal Indian patients with sickle cell anemia	2015	25651163	10.1016/j.trsl.2015.01.002	Cross-sectional	(13.2±7.44)		India	216		Exploratory, Meta
217	Vicari P, Adegoke SA, Mazzotti DR, Cancado RD, Nogutti MA, Figueiredo MS	Interleukin-1beta and interleukin-6 gene polymorphisms are associated with manifestations of sickle cell anemia	2015	25595815	10.1016/j.bcmd.2014.12.004	Cross-sectional	17-60 (median 27.0)		Brazil	107		Exploratory, Meta
218	Bitoungui VJ, Ngogang J, Wonkam A	Polymorphism at BCL11A compared to HBS1L-MYB loci explains less of the variance in HbF in patients with sickle cell disease in Cameroon	2015	25488618	10.1016/j.bcmd.2014.11.010	Cross-sectional	(17.3±10)		Cameroon	610		Exploratory
219	Bhanushali AA, Patra PK, Nair D, Verma H, Das BR	Genetic variant in the BCL11A (rs1427407), but not HBS1-MYB (rs6934903) loci associate with fetal hemoglobin levels in Indian sickle cell disease patients	2015	25457385	10.1016/j.bcmd.2014.10.003	Cross-sectional	(13.19±7.44)		India	240		Exploratory, Meta
220	Mtatiro SN, Singh T, Rooks H, et al.	Genome wide association study of fetal hemoglobin in sickle cell anemia in Tanzania	2014	25372704	10.1371/journal.pone.0111464	Prospective cohort	discovery: 11 [IQR: 7.9–16.5]; replication: 25 [IQR:19–36]	MSC	Tanzania	1213		Exploratory
221	Camilo-Araujo RF, Amancio OM, Figueiredo MS, Cabanas-Pedro AC, Braga JA	Molecular analysis and association with clinical and laboratory manifestations in children with sickle cell anemia	2014	25305165	10.1016/j.bjhh.2014.06.002	Cross-sectional	3-71mo (median 35.5mo)		Brazil	117		Exploratory
222	Tantawy AA, Adly AA, Ismail EA, Aly SH	Endothelial nitric oxide synthase gene intron 4 VNTR polymorphism in sickle cell disease: relation to vasculopathy and disease severity	2015	25263931	10.1002/pbc.25234	Cross-sectional	5-18 (10.9±3.7)		Egypt	51		Exploratory, Meta
223	Mtatiro SN, Makani J, Mmbando B, Thein SL, Menzel S, Cox SE	Genetic variants at HbF-modifier loci moderate anemia and leukocytosis in sickle cell disease in Tanzania	2015	25263325	10.1002/ajh.23859	Prospective cohort	5-43 (11±)	MSC	Tanzania	726		Exploratory, Meta
224	Belisario AR, Nogueira FL, Rodrigues RS, et al.	Association of alpha-thalassemia, TNF-alpha (-308G>A) and VCAM-1 (c.1238G>C) gene polymorphisms with cerebrovascular disease in a newborn cohort of 411 children with sickle cell anemia	2015	25175566	10.1016/j.bcmd.2014.08.001	Retrospective cohort	4.5–14.5 (9.56±2.95)		Brazil	411		Exploratory, Meta
225	Redha NA, Mahdi N, Al-Habboubi HH, Almawi WY	Impact of VEGFA -583C > T polymorphism on serum VEGF levels and the susceptibility to acute chest syndrome in pediatric patients with sickle cell disease	2014	25130874	10.1002/pbc.25158	Case-control	2-16 (12.33)		Bahrain	351		Meta
226	Abdel Rahman HA, Abou-Elew HH, El-Shorbagy RM, Fawzy R, Youssry I	Influence of iron regulating genes mutations on iron status in Egyptian patients with sickle cell disease	2014	25117103		Cross-sectional	2.5-27 (10.5±)		Egypt	47		Exploratory
227	Jhun E, He Y, Yao Y, Molokie RE, Wilkie DJ, Wang ZJ	Dopamine D3 receptor Ser9Gly and catechol-o-methyltransferase Val158Met polymorphisms and acute pain in sickle cell disease	2014	25102390	10.1213/ANE.0000000000000382	Prospective cohort	19-70 (34.78±11.35)		USA	130		Exploratory, Meta
228	Cardoso GL, Diniz IG, Silva AN, et al.	DNA polymorphisms at BCL11A, HBS1L-MYB and Xmn1-HBG2 site loci associated with fetal hemoglobin levels in sickle cell anemia patients from Northern Brazil	2014	25084696	10.1016/j.bcmd.2014.07.006	Cross-sectional	(18±10.6)		Brazil	167		Exploratory, Meta
229	Griffin PJ, Sebastiani P, Edward H, et al.	The genetics of hemoglobin A2 regulation in sickle cell anemia	2014	25042611	10.1002/ajh.23811	Clinical trial, prospective cohort	CSSCD: 5.1-61.4 (18.1±) PUSH: 5.0-20.8 (13.0±) Walk-PHaSST: 13.1-63.3 (37.1)	CSSCD, Walk-PHaSST	USA, UK	618	PUSH (45), Walk-PhaSST (128)	Exploratory
230	Silva IV, Reis AF, Palare MJ, Ferrao A, Rodrigues T, Morais A	Sickle cell disease in children: chronic complications and search of predictive factors for adverse outcomes	2015	25039473	10.1111/ejh.12411	Retrospective cohort	17+		Portugal	44		Exploratory
231	Resende Cardoso PS, Lopes Pessoa de Aguiar RA, Viana MB	Clinical complications in pregnant women with sickle cell disease: prospective study of factors predicting maternal death or near miss	2014	25031164	10.1016/j.bjhh.2014.05.007	Prospective cohort	(at pregnancy) 14-37		Brazil	104		Exploratory
232	Rumaney MB, Ngo Bitoungui VJ, Vorster AA, et al.	The co-inheritance of alpha-thalassemia and sickle cell anemia is associated with better hematological indices and lower consultations rate in Cameroonian patients and could improve their survival	2014	24978191	10.1371/journal.pone.0100516	Cross-sectional	(17.5±)		Cameroon	121		Exploratory, Meta
233	Shiba HF, El-Ghamrawy MK, Shaheen IA, Ali RA, Mousa SM	Glutathione S-transferase gene polymorphisms (GSTM1, GSTT1, and GSTP1) in Egyptian pediatric patients with sickle cell disease	2014	24840051	10.2350/14-03-1452-OA.1	Cross-sectional	3-18		Egypt	50		Exploratory
234	Laurentino MR, Maia PAF, Barbosa MC, Bandeira IC, Rocha LB, Goncalves RP	Influence of betaS-globin haplotypes and hydroxyurea on tumor necrosis factor-alpha levels in sickle cell anemia	2014	24790537	10.5581/1516-8484.20140028	Cross-sectional	18-66 (35.5±11.5)		Brazil	67		Exploratory
235	Wonkam A, Ngo Bitoungui VJ, Vorster AA, et al.	Association of variants at BCL11A and HBS1L-MYB with hemoglobin F and hospitalization rates among sickle cell patients in Cameroon	2014	24667352	10.1371/journal.pone.0092506	Cross-sectional	(17.3±10)		Cameroon	610		Exploratory
236	Cox SE, Makani J, Soka D, et al.	Haptoglobin, alpha-thalassaemia and glucose-6-phosphate dehydrogenase polymorphisms and risk of abnormal transcranial Doppler among patients with sickle cell anaemia in Tanzania	2014	24666344	10.1111/bjh.12791	Prospective cohort	<24 (9.76±3.86)	MSC	Tanzania	601		Exploratory, Meta
237	Wonkam A, Rumaney MB, Ngo Bitoungui VJ, Vorster AA, Ramesar R, Ngogang J	Coinheritance of sickle cell anemia and alpha-thalassemia delays disease onset and could improve survival in Cameroonian's patients (Sub-Saharan Africa)	2014	24639123	10.1002/ajh.23711	Cross-sectional	(median 17.5)		Cameroon	161		Exploratory
238	Connes P, Lamarre Y, Waltz X, et al.	Haemolysis and abnormal haemorheology in sickle cell anaemia	2014	24611951	10.1111/bjh.12786	Retrospective cohort			Guadeloupe (France)	97		Exploratory
239	Milton JN, Gordeuk VR, Taylor JGt, Gladwin MT, Steinberg MH, Sebastiani P	Prediction of fetal hemoglobin in sickle cell anemia using an ensemble of genetic risk prediction models	2014	24585758	10.1161/CIRCGENETICS.113.000387	Prospective cohort	(17.19±10.69)	CSSCD	USA	841		Exploratory
240	Barbosa LC, Miranda-Vilela AL, Hiragi Cde O, et al.	Haptoglobin and myeloperoxidase (- G463A) gene polymorphisms in Brazilian sickle cell patients with and without secondary iron overload	2014	24567965	10.1016/j.bcmd.2013.10.001	Cross-sectional	21–65		Brazil	78		Exploratory
241	Zhang X, Zhang W, Ma SF, et al.	Hypoxic response contributes to altered gene expression and precapillary pulmonary hypertension in patients with sickle cell disease	2014	24515990	10.1161/CIRCULATIONAHA.113.005296	Clinical trial, prospective cohort		Walk-PHaSST	USA, UK	61		Exploratory, Meta
242	Domingos IF, Falcao DA, Hatzlhofer BL, et al.	Influence of the betas haplotype and alpha-thalassemia on stroke development in a Brazilian population with sickle cell anaemia	2014	24493127	10.1007/s00277-014-2016-1	Case-control	To develop stroke: 1-44 (12.4±)		Brazil	261		Exploratory
243	Dadheech S, Jain S, Madhulatha D, et al.	Association of Xmn1 -158 gammaG variant with severity and HbF levels in beta-thalassemia major and sickle cell anaemia	2014	24488321	10.1007/s11033-014-3195-5	Cross-sectional			India	200		Exploratory, Meta
244	Pandey SK, Pandey S, Ranjan R, et al.	Phenotypic effect of alpha-globin gene numbers on Indian sickle beta-thalassemia patients	2014	24395608	10.1002/jcla.21652	Cross-sectional	aa/aa: (13.06±8.65) a-/aa or a-/a-: (11.14±8.03), aaa/aa: (8±6.05)		India	75		Exploratory
245	Bandeira IC, Rocha LB, Barbosa MC, et al.	Chronic inflammatory state in sickle cell anemia patients is associated with HBB(*)S haplotype	2014	24290434	10.1016/j.cyto.2013.10.009	Cross-sectional	21-66 (34.9±2.3)		Brazil	62		Exploratory
246	Chaouch L, Kalai M, Jbara MB, et al.	Association between rs267196 and rs267201 of BMP6 gene and osteonecrosis among sickle cell aneamia patients	2015	24263212	10.5507/bp.2013.080	Cross-sectional	cases: (30±5); controls: (30±5)		Tunisia	100		Exploratory
247	Patel DK, Purohit P, Dehury S, et al.	Fetal hemoglobin and alpha thalassemia modulate the phenotypic expression of HbSD-Punjab	2014	24245819	10.1111/ijlh.12165	Cross-sectional			India	41		Exploratory
248	AlFadhli S, Al-Jafer H, Hadi M, Al-Mutairi M, Nizam R	The effect of UGT1A1 promoter polymorphism in the development of hyperbilirubinemia and cholelithiasis in hemoglobinopathy patients	2013	24204915	10.1371/journal.pone.0077681	Cross-sectional	26+, (31.24±4.93)		Kuwait	104 SCA		Meta
249	Coelho A, Dias A, Morais A, et al.	Genetic variation in CD36, HBA, NOS3 and VCAM1 is associated with chronic haemolysis level in sickle cell anaemia: a longitudinal study	2014	24168396	10.1111/ejh.12226	Retrospective cohort	(median 9.9 , IQR 6.7–12.6)		Portugal	99		Exploratory, Meta
250	Chaouch L, Talbi E, Moumni I, et al.	Early complication in sickle cell anemia children due to A(TA)nTAA polymorphism at the promoter of UGT1A1 gene	2013	24167350	10.1155/2013/173474	Cross-sectional	0-16		Tunisia	102		Exploratory
251	Belfer I, Youngblood V, Darbari DS, et al.	A GCH1 haplotype confers sex-specific susceptibility to pain crises and altered endothelial function in adults with sickle cell anemia	2014	24136375	10.1002/ajh.23613	Prospective cohort	(34±11.5)	Bethesda Sickle Cell Cohort	USA	280	CSSCD	Exploratory
252	Silva DG, Belini Junior E, Carrocini GC, et al.	Genetic and biochemical markers of hydroxyurea therapeutic response in sickle cell anemia	2013	24106994	10.1186/1471-2350-14-108	Prospective cohort	10-65 (27.7±)		Brazil	28		Exploratory
253	Nishank SS, Singh MP, Yadav R, Gupta RB, Gadge VS, Gwal A	Endothelial nitric oxide synthase gene polymorphism is associated with sickle cell disease patients in India	2013	24088668	10.1038/jhg.2013.99	Cross-sectional	16.3±6.5		India	150		Exploratory, Meta
254	Hamad Z, Aljedai A, Halwani R, AlSultan A	UGT1A1 promoter polymorphism associated with serum bilirubin level in Saudi patients with sickle cell disease	2013	24060717	10.5144/0256-4947.2013.372	Cross-sectional	(21.2±12.4)		Saudi Arabia	223		Exploratory
255	Bhatnagar P, Barron-Casella E, Bean CJ, et al.	Genome-wide meta-analysis of systolic blood pressure in children with sickle cell disease	2013	24058526	10.1371/journal.pone.0074193	Clinical trial, prospective cohort	SIT: (8.96±2.44); CSSCD: (9.57±2.91)	SIT, CSSCD	US, Canada, UK, France	SIT: 925; CSSCD: 692		Exploratory, Meta
256	Lamarre Y, Romana M, Lemonne N, et al.	Alpha thalassemia protects sickle cell anemia patients from macro-albuminuria through its effects on red blood cell rheological properties	2014	24004554	10.3233/CH-131772	Cross-sectional			Guadeloupe (France)	96		Exploratory
257	Nishank SS, Singh MP, Yadav R	Clinical impact of factor V Leiden, prothrombin G20210A, and MTHFR C677T mutations among sickle cell disease patients of Central India	2013	23992124	10.1111/ejh.12190	Cross-sectional	(16.3±6.5)		India	150		Exploratory
258	Bean CJ, Boulet SL, Yang G, et al.	Acute chest syndrome is associated with single nucleotide polymorphism-defined beta globin cluster haplotype in children with sickle cell anaemia	2013	23952145	10.1111/bjh.12507	Clinical trial	(8.9±2.5)	SIT	USA, Canada, UK, France	820; 733 after exclusion based on haplotypes		Exploratory, Meta
259	Rocha LB, da Silva Jn GB, Daher Ede F, Rocha HA, Elias DB, Goncalves RP	Kidney dysfunction and beta S-haplotypes in patients with sickle cell disease	2013	23904805	10.5581/1516-8484.20130052	Cross-sectional	19-67 (33±13)		Brazil	57		Exploratory
260	Kalai M, Chaouch L, Mansour IB, Hafsia R, Ghanem A, Abbes S	Frequency of three polymorphisms of the CCL5 gene (rs2107538, rs2280788 and rs2280789) and their implications for the phenotypic expression of sickle cell anemia in Tunisia	2013	23900864	10.5114/pjp.2013.36012	Cross-sectional	30±5		Tunisia	100		Exploratory
261	Barbosa CG, Aleluia AC, Pacheco AP, et al.	Genetic modulation of HbF in Brazilians with HbSC disease and sickle cell anemia	2013	23828430	10.1002/ajh.23538	Cross-sectional	6+		Brazil	622; SS: 392; SC: 230		Exploratory
262	Nishank SS	Endothelial Nitric Oxide Synthase (eNOS) Gene Polymorphism is Associated with Age Onset of Menarche in Sickle Cell Disease Females of India	2013	23795274	10.4084/MJHID.2013.036	Cross-sectional	doesn't specify, but looking at age at menarche - early onset: (12.6±0.8); late onset: (17.1±1.65)		India	39		Exploratory, Meta
263	Tatari-Calderone Z, Tamouza R, Le Bouder GP, et al.	The association of CD81 polymorphisms with alloimmunization in sickle cell disease	2013	23762099	10.1155/2013/937846	Cross-sectional	cases: 21-73 (35.1±14); controls: 20-58 (30.9±8.7)		France	75		Exploratory
264	Gil GP, Ananina G, Oliveira MB, et al.	Polymorphism in the HMOX1 gene is associated with high levels of fetal hemoglobin in Brazilian patients with sickle cell anemia	2013	23725037	10.3109/03630269.2013.789438	Cross-sectional	6-47 (17.5±)		Brazil	107		Exploratory
265	Galarneau G, Coady S, Garrett ME, et al.	Gene-centric association study of acute chest syndrome and painful crisis in sickle cell disease patients	2013	23719301	10.1182/blood-2013-01-478776	Prospective cohort	CSSCD discovery: (14.2±11.9); CSSCD replication: (11.2±12.5); Georgia Health Sciences replication: 20-74; Duke replication: (33.7±12.1)	CSSCD	USA	CSSCD discovery: 1514; CSSCD replication: 387; GHSU replication: 318; Duke replication: 449	CSSCD; Georgia Health Sciences University Adult Sickle Cell Clinic; Duke	Meta
266	Cox SE, Makani J, Newton CR, Prentice AM, Kirkham FJ	Hematological and Genetic Predictors of Daytime Hemoglobin Saturation in Tanzanian Children with and without Sickle Cell Anemia	2013	23691341	10.1155/2013/472909	Prospective cohort	<17 (9.7±4.3)	MSC	Tanzania	458		Exploratory
267	Sheehan VA, Luo Z, Flanagan JM, et al.	Genetic modifiers of sickle cell anemia in the BABY HUG cohort: influence on laboratory and clinical phenotypes	2013	23606168	10.1002/ajh.23457	Clinical trial	at entry: 9-18mo (14mo±); at exit: (38mo±)	BABY-HUG	USA	190		Exploratory
268	de Oliveira Filho RA, Silva GJ, de Farias Domingos I, et al.	Association between the genetic polymorphisms of glutathione S-transferase (GSTM1 and GSTT1) and the clinical manifestations in sickle cell anemia	2013	23590899	10.1016/j.bcmd.2013.03.003	Cross-sectional	(35.6±10)		Brazil	278		Meta
269	Alsultan A, Ngo D, Bae H, et al.	Genetic studies of fetal hemoglobin in the Arab-Indian haplotype sickle cell-beta(0) thalassemia	2013	23483609	10.1002/ajh.23434	Cross-sectional	12+		Saudi Arabia	61		Meta
270	Ngo D, Bae H, Steinberg MH, et al.	Fetal hemoglobin in sickle cell anemia: genetic studies of the Arab-Indian haplotype	2013	23465615	10.1016/j.bcmd.2012.12.005	Cross-sectional	5+		Saudi Arabia	137		Exploratory, Meta
271	Flanagan JM, Sheehan V, Linder H, et al.	Genetic mapping and exome sequencing identify 2 mutations associated with stroke protection in pediatric patients with sickle cell anemia	2013	23422753	10.1182/blood-2012-10-464156	Clinical trial, prospective cohort	5+ (12±4)	HUSTLE, SWiTCH, CSSCD, C-DATA, STOP1	USA	677		Exploratory, Meta
272	Green NS, Ender KL, Pashankar F, et al.	Candidate sequence variants and fetal hemoglobin in children with sickle cell disease treated with hydroxyurea	2013	23409025	10.1371/journal.pone.0055709	Prospective cohort	5-21		USA	108		Exploratory
273	Milton JN, Rooks H, Drasar E, et al.	Genetic determinants of haemolysis in sickle cell anaemia	2013	23406172	10.1111/bjh.12245	Clinical trial, prospective cohort	Discovery: (17.86±11.71); replication1: (37.2±13.2); replication2: (11.85±5.42); replication 3: (33.02±10.89)	CSSCD, Walk-PHaSST, PUSH	USA, UK	2075	Walk-PHaSST, PUSH, local cohort	Exploratory, Meta
274	Carvalho-dos Santos BS, Dias-Elias DB, da Silva-Rocha LB, Cavalcante-Barbosa M, Pinheiro-Goncalves R	Impact of beta(S)-globin haplotypes on oxidative stress in patients with sickle cell anemia in steady state	2012	23085440	10.1016/j.arcmed.2012.08.014	Cross-sectional	18-68 (31.4)		Brazil	47		Exploratory
275	Cox SE, L'Esperance V, Makani J, et al.	Sickle cell anemia: iron availability and nocturnal oximetry	2012	23066366	10.5664/jcsm.2152	Cross-sectional	<16		Tanzania	32		Exploratory, Meta
276	Nekhai S, Xu M, Foster A, et al.	Reduced sensitivity of the ferroportin Q248H mutant to physiological concentrations of hepcidin	2013	23065513	10.3324/haematol.2012.066530	Prospective cohort	18-74 (34±)	Bethesda Sickle Cell Cohort	USA	284		Exploratory
277	da Silva Filho IL, Ribeiro GS, Moura PG, Vechi ML, Cavalcante AC, de Andrada-Serpa MJ	Sickle cell disease: acute clinical manifestations in early childhood and molecular characteristics in a group of children in Rio de Janeiro	2012	23049419	10.5581/1516-8484.20120049	Retrospective cohort	0-6 (2±1.8)		Brazil	96		Exploratory
278	Haghpanah S, Nasirabadi S, Kianmehr M, Afrasiabi A, Karimi M	Polymorphisms associated with sickle cell disease in Southern Iran	2012	22988776		Cross-sectional	5-28 (17.5±6.2)		Iran	28		Exploratory
279	Nouraie M, Lee JS, Zhang Y, et al.	The relationship between the severity of hemolysis, clinical manifestations and risk of death in 415 patients with sickle cell anemia in the US and Europe	2013	22983573	10.3324/haematol.2012.068965	Clinical trial		Walk-PHaSST	USA, UK	350		Exploratory, Meta
280	Bean CJ, Boulet SL, Ellingsen D, et al.	Heme oxygenase-1 gene promoter polymorphism is associated with reduced incidence of acute chest syndrome among children with sickle cell disease	2012	22966170	10.1182/blood-2011-06-361642	Clinical trial	5-14	SIT	USA, Canada, UK, France	942		Exploratory, Meta
281	Thangarajh M, Yang G, Fuchs D, et al.	Magnetic resonance angiography-defined intracranial vasculopathy is associated with silent cerebral infarcts and glucose-6-phosphate dehydrogenase mutation in children with sickle cell anaemia	2012	22958163	10.1111/bjh.12034	Clinical trial	full cohort: 5-15 (9.1±)	SIT	USA, Canada, UK, France	208 (191 with complete data)		Exploratory, Meta
282	Bae HT, Baldwin CT, Sebastiani P, et al.	Meta-analysis of 2040 sickle cell anemia patients: BCL11A and HBS1L-MYB are the major modifiers of HbF in African Americans	2012	22936743	10.1182/blood-2012-06-432849	Clinical trial, prospective cohort, retrospective cohort	5+	CSSCD, MSH, PUSH, C-data, Walk-PHaSST, OMG, SIT	US, Canada, UK, France	2040		Exploratory
283	Al-Habboubi HH, Mahdi N, Abu-Hijleh TM, Abu-Hijleh FM, Sater MS, Almawi WY	The relation of vascular endothelial growth factor (VEGF) gene polymorphisms on VEGF levels and the risk of vasoocclusive crisis in sickle cell disease	2012	22925497	10.1111/ejh.12003	Case-control	cases: (11.3±6.6); controls: (13.5±11.3)		Bahrain	324		Exploratory
284	Hatzlhofer BL, Bezerra MA, Santos MN, et al.	MTHFR polymorphic variant C677T is associated to vascular complications in sickle-cell disease	2012	22924497	10.1089/gtmb.2011.0361	Cross-sectional	5-72 (26±)		Brazil	277		Exploratory, Meta
285	Bartolucci P, Brugnara C, Teixeira-Pinto A, et al.	Erythrocyte density in sickle cell syndromes is associated with specific clinical manifestations and hemolysis	2012	22919030	10.1182/blood-2012-04-424184	Prospective cohort	19-71 (41±9)		France	448		Exploratory
286	Desai AA, Zhou T, Ahmad H, et al.	A novel molecular signature for elevated tricuspid regurgitation velocity in sickle cell disease	2012	22679008	10.1164/rccm.201201-0057OC	Cross-sectional	adult, 34.7±8.1 (cases) and 29.5±6.2 (controls)		USA	112		Exploratory
287	Mahdi N, Abu-Hijleh TM, Abu-Hijleh FM, Sater MS, Al-Ola K, Almawi WY	Protein Z polymorphisms associated with vaso-occlusive crisis in young sickle cell disease patients	2012	22576309	10.1007/s00277-012-1474-6	Case-control	cases: (11.9±7.1); controls: (14.2±10.5)		Bahrain	377		Exploratory
288	Milton JN, Sebastiani P, Solovieff N, et al.	A genome-wide association study of total bilirubin and cholelithiasis risk in sickle cell anemia	2012	22558097	10.1371/journal.pone.0034741	Clinical trial, prospective cohort	CSSCD: (16.41±11.5), MSH: (28.61±6.2), Walk-PHaSST: (36.69±13.2), Duke (Local cohort): (33.67±11.9), and SITT: (8.96±2.4)	CSSCD, MSH, Walk-PHaSST, and SIT	USA, Canada, UK, France	CSSCD: (1117), MSH: (195), Walk-PHaSST: (522), Duke (Local cohort): (530), and SITT: (905)	MSH, Walk-PHaSST, Duke (Local cohort), SITT	Exploratory, Meta
289	Alsultan A, Aleem A, Ghabbour H, et al.	Sickle cell disease subphenotypes in patients from Southwestern Province of Saudi Arabia	2012	22322941	10.1097/MPH.0b013e3182422844	Cross-sectional	1-69 (17.8±11.9)		Saudi Arabia	159		Exploratory, Meta
290	Viana-Baracioli LM, Tukamoto Junior NC, Ricci Junior O, Mattos LC, Angulo IL, Bonini-Domingos CR	Comparison of oxidative stress and the frequency of polymorphisms in the HFE gene between hemoglobin S trait blood donors and sickle cell disease patients	2011	22183944	10.4238/2011.December.8.4	Cross-sectional	15-47 (25.48±)		Brazil	25		Exploratory
291	Akinsheye I, Solovieff N, Ngo D, et al.	Fetal hemoglobin in sickle cell anemia: molecular characterization of the unusually high fetal hemoglobin phenotype in African Americans	2012	22139998	10.1002/ajh.22221	Prospective cohort	5-49 (19.1±10.8)	CSSCD	USA	640		Exploratory
292	Vasavda N, Woodley C, Allman M, et al.	Effects of co-existing alpha-thalassaemia in sickle cell disease on hydroxycarbamide therapy and circulating nucleic acids	2012	22082280	10.1111/j.1365-2141.2011.08937.x	Prospective cohort	17–56 (28·5±)		UK	52		Exploratory
293	Pandey S, Pandey S, Mishra RM, Sharma M, Saxena R	Genotypic influence of alpha-deletions on the phenotype of Indian sickle cell anemia patients	2011	22065975	10.5045/kjh.2011.46.3.192	Cross-sectional	a-/a- or a-/aa: (10.4±6.7), aaa/aa: (18±6.1), aa/aa: (11.41±8.1)		India	60		Exploratory
294	Ngo DA, Aygun B, Akinsheye I, et al.	Fetal haemoglobin levels and haematological characteristics of compound heterozygotes for haemoglobin S and deletional hereditary persistence of fetal haemoglobin	2012	22017641	10.1111/j.1365-2141.2011.08916.x	Prospective cohort, cross-sectional	HbS-HPFH: 0-20 (6.1±6.0); CSSCD: 0-66.2 (13.5±12.5); CSSCD-XmnI: 0-55 (12.3±11.8)	CSSCD	USA	HbS-HPFH: 30; CSSCD: 4085		Exploratory
295	Day TG, Drasar ER, Fulford T, Sharpe CC, Thein SL	Association between hemolysis and albuminuria in adults with sickle cell anemia	2012	21993677	10.3324/haematol.2011.050336	Retrospective cohort	17-70 (33±11)		UK	372		Exploratory
296	Joly P, Pondarre C, Bardel C, Francina A, Martin C	The alpha-globin genotype does not influence sickle cell disease severity in a retrospective cross-validation study of the pediatric severity score	2012	21910753	10.1111/j.1600-0609.2011.01705.x	Retrospective cohort	14-203mo (median 45)		France	105		Exploratory
297	Ashley-Koch AE, Okocha EC, Garrett ME, et al.	MYH9 and APOL1 are both associated with sickle cell disease nephropathy	2011	21910715	10.1111/j.1365-2141.2011.08832.x	Cross-sectional	18-83 (33.9)		USA	521		Exploratory, Meta
298	Darbari DS, Onyekwere O, Nouraie M, et al.	Markers of severe vaso-occlusive painful episode frequency in children and adolescents with sickle cell anemia	2012	21890147	10.1016/j.jpeds.2011.07.018	Prospective cohort	3-20, cases: (median 15, IQR 11-19); controls: (median 11, IQR 6-16)	PUSH	USA	381		Exploratory, Meta
299	Ware RE, Despotovic JM, Mortier NA, et al.	Pharmacokinetics, pharmacodynamics, and pharmacogenetics of hydroxyurea treatment for children with sickle cell anemia	2011	21876119	10.1182/blood-2011-07-364190	Prospective cohort	new cohort: (9.6±4.8); old cohort: (?)	HUSTLE	USA	88 in new cohort; 86 in old cohort		Exploratory
300	Cajado C, Cerqueira BA, Couto FD, et al.	TNF-alpha and IL-8: serum levels and gene polymorphisms (-308G>A and -251A>T) are associated with classical biomarkers and medical history in children with sickle cell anemia	2011	21802960	10.1016/j.cyto.2011.07.002	Cross-sectional	2-21 (9.3±4.5)		Brazil	210		Exploratory, Meta
301	Filho IL, Leite AC, Moura PG, et al.	Genetic polymorphisms and cerebrovascular disease in children with sickle cell anemia from Rio de Janeiro, Brazil	2011	21755116	10.1590/s0004-282x2011000400004	Case-control	3.2-15 (6.6±)		Brazil	94		Exploratory, Meta
302	Kumar R, Panigrahi I, Dalal A, Agarwal S	Sickle cell anemia--molecular diagnosis and prenatal counseling: SGPGI experience	2012	21713598	10.1007/s12098-011-0510-1	Cross-sectional	0-39		India	38		Exploratory
303	Alsultan A, Solovieff N, Aleem A, et al.	Fetal hemoglobin in sickle cell anemia: Saudi patients from the Southwestern province have similar HBB haplotypes but higher HbF levels than African Americans	2011	21630302	10.1002/ajh.22032	Cross-sectional	4-46 (17.7±10)		Saudi Arabia	77		Exploratory
304	Flanagan JM, Frohlich DM, Howard TA, et al.	Genetic predictors for stroke in children with sickle cell anemia	2011	21515823	10.1182/blood-2011-01-332205	Clinical trial, prospective cohort	cases: (at stroke) (5.8±2.8); cases: (at enrollment) (12.9±4.0); controls: (at enrollment) (10.2±3.5)	SWiTCH, HUSTLE	USA	466		Exploratory
305	Silva DG, Belini Junior E, Torres Lde S, et al.	Relationship between oxidative stress, glutathione S-transferase polymorphisms and hydroxyurea treatment in sickle cell anemia	2011	21489839	10.1016/j.bcmd.2011.03.004	Cross-sectional	9-65 (27.7±)		Brazil	28		Exploratory
306	Rusanova I, Cossio G, Moreno B, et al.	beta-globin gene cluster haplotypes in sickle cell patients from Panama	2011	21387457	10.1002/ajhb.21148	Cross-sectional	6mo-15yr		Panama	100		Exploratory
307	Bhatnagar P, Purvis S, Barron-Casella E, et al.	Genome-wide association study identifies genetic variants influencing F-cell levels in sickle-cell patients	2011	21326311	10.1038/jhg.2011.12	Clinical trial	(9.15±2.1)	SIT	USA, Canada, UK, France	440		Exploratory, Meta
308	Dworkis DA, Klings ES, Solovieff N, et al.	Severe sickle cell anemia is associated with increased plasma levels of TNF-R1 and VCAM-1	2011	21264913	10.1002/ajh.21928	Prospective cohort		CSSCD	USA	1265		Exploratory
309	Mukherjee MB, Nadkarni AH, Gorakshakar AC, Ghosh K, Mohanty D, Colah RB	Clinical, hematologic and molecular variability of sickle cell-beta thalassemia in western India	2010	21206704	10.4103/0971-6866.73410	Cross-sectional	3-25		India	19		Exploratory
310	Vicari P, Silva GS, Nogutti MA, et al.	Absence of association between TNF-alpha polymorphism and cerebral large-vessel abnormalities in adults with sickle cell anemia	2011	21160173	10.1159/000321935	Cross-sectional	13-55 (23)		Brazil	49		Exploratory
311	Belisario AR, Rodrigues CV, Martins ML, Silva CM, Viana MB	Coinheritance of alpha-thalassemia decreases the risk of cerebrovascular disease in a cohort of children with sickle cell anemia	2010	21077759	10.3109/03630269.2010.526003	Retrospective cohort	2.5-10.4 (6.5±2.3)		Brazil	221		Exploratory, Meta
312	Makani J, Menzel S, Nkya S, et al.	Genetics of fetal hemoglobin in Tanzanian and British patients with sickle cell anemia	2011	21068433	10.1182/blood-2010-08-302703	Prospective cohort	5-64	MSC	Tanzania, UK	1196		Meta
313	Galarneau G, Palmer CD, Sankaran VG, Orkin SH, Hirschhorn JN, Lettre G	Fine-mapping at three loci known to affect fetal hemoglobin levels explains additional genetic variation	2010	21057501	10.1038/ng.707	Prospective cohort	5+	CSSCD	USA	1032		Exploratory
314	Belisario AR, Martins ML, Brito AM, Rodrigues CV, Silva CM, Viana MB	beta-globin gene cluster haplotypes in a cohort of 221 children with sickle cell anemia or Sbeta(0)-thalassemia and their association with clinical and hematological features	2010	20938172	10.1159/000320271	Retrospective cohort	2.5-10.4 (6.51±2.28)		Brazil	221		Exploratory
315	Adekile AD, Haider MZ	Haptoglobin gene polymorphisms in sickle cell disease patients with different betaS-globin gene haplotypes	2010	20881411	10.1159/000320302	Cross-sectional			Kuwait	82		Meta
316	Rusanova I, Escames G, Cossio G, et al.	Oxidative stress status, clinical outcome, and beta-globin gene cluster haplotypes in pediatric patients with sickle cell disease	2010	20846340	10.1111/j.1600-0609.2010.01528.x	Cross-sectional	0-15 (7.7±.4)		Panama	95		Exploratory
317	Italia KY, Jijina FF, Jain D, et al.	The effect of UGT1A1 promoter polymorphism on bilirubin response to hydroxyurea therapy in hemoglobinopathies	2010	20709051	10.1016/j.clinbiochem.2010.08.006	Prospective cohort	5-35		India	77		Exploratory
318	Mecabo G, Hayashida DY, Azevedo-Shimmoto MM, et al.	Duffy-negative is associated with hemolytic phenotype of sickle cell anemia	2010	20638342	10.1016/j.clim.2010.06.006	Cross-sectional	(30±10)		Brazil	87		Exploratory
319	Barbosa CG, Goncalves-Santos NJ, Souza-Ribeiro SB, et al.	Promoter region sequence differences in the A and G gamma globin genes of Brazilian sickle cell anemia patients	2010	20602015	10.1590/s0100-879x2010007500062	Cross-sectional	7+ (10.7±11.2)		Brazil	152		Meta
320	Nebor D, Broquere C, Brudey K, et al.	Alpha-thalassemia is associated with a decreased occurrence and a delayed age-at-onset of albuminuria in sickle cell anemia patients	2010	20598923	10.1016/j.bcmd.2010.06.003	Retrospective cohort	(34.8±12.1)		Guadeloupe (France)	189; 183 for alpha-thal; 179 for beta-globin		Exploratory, Meta
321	Nouraie M, Reading NS, Campbell A, et al.	Association of G6PD with lower haemoglobin concentration but not increased haemolysis in patients with sickle cell anaemia	2010	20507315	10.1111/j.1365-2141.2010.08215.x	Prospective cohort	3-20 (median 12)	PUSH	USA	261		Exploratory
322	Joannes MO, Loko G, Deloumeaux J, Chout R, Marianne-Pepin T	Association of the +874 T/A interferon gamma polymorphism with infections in sickle cell disease	2010	20477883	10.1111/j.1744-313X.2010.00912.x	Case-control	total 20-66; cases: (41.27±11.77); controls: (40.03±12.30)		Martinique (France)	72		Exploratory
323	Farra C, Zahed L, Nietert PJ, et al.	Vascular at-risk genotypes and disease severity in Lebanese sickle cell disease patients	2010	20425806	10.1002/ajh.21688	Cross-sectional			Lebanon	163		Exploratory
324	Nebor D, Durpes MC, Mougenel D, et al.	Association between Duffy antigen receptor for chemokines expression and levels of inflammation markers in sickle cell anemia patients	2010	20347396	10.1016/j.clim.2010.02.023	Retrospective cohort	(35.1±12.5)		Guadeloupe (France)	212		Exploratory
325	Al-Saqladi AW, Brabin BJ, Bin-Gadeem HA, Kanhai WA, Phylipsen M, Harteveld CL	Beta-globin gene cluster haplotypes in Yemeni children with sickle cell disease	2010	20224271	10.1159/000294965	Cross-sectional	<16 (6.8±4.4)		Yemen	72		Exploratory
326	Haymann JP, Stankovic K, Levy P, et al.	Glomerular hyperfiltration in adult sickle cell anemia: a frequent hemolysis associated feature	2010	20185605	10.2215/CJN.08511109	Cross-sectional	16-61 (median 26.0)		France	280; 119 for alpha-thal analysis		Exploratory, Meta
327	Mendonca TF, Oliveira MC, Vasconcelos LR, et al.	Association of variant alleles of MBL2 gene with vasoocclusive crisis in children with sickle cell anemia	2010	20172753	10.1016/j.bcmd.2010.02.004	Cross-sectional	1-6 (3.46±1.49)		Brazil	87		Exploratory
328	Al-Saqladi AW, Harper G, Delpisheh A, Fijnvandraat K, Bin-Gadeem HA, Brabin BJ	Frequency of the MTHFR C677T polymorphism in Yemeni children with sickle cell disease	2010	20113291	10.3109/09687630903554111	Cross-sectional	6mo-15yr (7.2±)		Yemen	102		Exploratory
329	Sebastiani P, Solovieff N, Hartley SW, et al.	Genetic modifiers of the severity of sickle cell anemia identified through a genome-wide association study	2010	20029952	10.1002/ajh.21572	Prospective cohort	discovery: cases (23.97±17.33) and controls (18.43±11.73); validation: cases (43.55±11.16) and controls (31.80±12.27)	CSSCD	USA	1265	Duke University Pulmonary Hypertension Study and from Boston Medical Center (BMC)	Exploratory, Meta
330	Cordero EA, Veit TD, da Silva MA, Jacques SM, Silla LM, Chies JA	HLA-G polymorphism influences the susceptibility to HCV infection in sickle cell disease patients	2009	19775370	10.1111/j.1399-0039.2009.01331.x	Cross-sectional	(27.3±12.2)		Brazil	93		Exploratory, Meta
331	Al-Subaie AM, Fawaz NA, Mahdi N, et al.	Human platelet alloantigens (HPA) 1, HPA2, HPA3, HPA4, and HPA5 polymorphisms in sickle cell anemia patients with vaso-occlusive crisis	2009	19702628	10.1111/j.1600-0609.2009.01339.x	Prospective case-control	cases: (15.0±8.4); controls: (16.0 ±0 9.2)		Bahrain	257		Exploratory
332	Hoppe C, Klitz W, Vichinsky E, Styles L	HLA type and risk of alloimmunization in sickle cell disease	2009	19484735	10.1002/ajh.21442	Clinical trial	4-47 (14.8±)	STOP	USA	159		Exploratory
333	Oliveira MC, Mendonca TF, Vasconcelos LR, et al.	Association of the MBL2 gene EXON1 polymorphism and vasoocclusive crisis in patients with sickle cell anemia	2009	19468207	10.1159/000220335	Retrospective cohort	0-5 (2.5±)		Brazil	87		Meta
334	Mahdi N, Al-Subaie AM, Al-Ola K, et al.	HLA DRB1*130101-DQB1*060101 haplotype is associated with acute chest syndrome in sickle cell anemia patients	2009	19254255	10.1111/j.1399-0039.2008.01189.x	Case-control	cases: (13.6±8.3); controls: (13.5±9.0)		Bahrain	186		Exploratory
335	Tatari-Calderone Z, Minniti CP, Kratovil T, et al.	rs660 polymorphism in Ro52 (SSA1; TRIM21) is a marker for age-dependent tolerance induction and efficiency of alloimmunization in sickle cell disease	2009	19201475	10.1016/j.molimm.2008.12.027	Retrospective cohort	3-22 (14)		USA	83		Exploratory
336	Creary LE, Ulug P, Menzel S, et al.	Genetic variation on chromosome 6 influences F cell levels in healthy individuals of African descent and HbF levels in sickle cell patients	2009	19148297	10.1371/journal.pone.0004218	Cross-sectional	11-64 (mean 30)		UK	87		Exploratory
337	Ulug P, Vasavda N, Awogbade M, Cunningham J, Menzel S, Thein SL	Association of sickle avascular necrosis with bone morphogenic protein 6	2009	19093115	10.1007/s00277-008-0659-5	Case-control	cases: 19-65 38.82±); controls: 15-84 (35.9±)		UK	244		Exploratory
338	Bernaudin F, Verlhac S, Chevret S, et al.	G6PD deficiency, absence of alpha-thalassemia, and hemolytic rate at baseline are significant independent risk factors for abnormally high cerebral velocities in patients with sickle cell anemia	2008	18772456	10.1182/blood-2008-03-143891	Prospective cohort		Créteil Pediatric Stroke-Free SCA (SS) cohort	France	325		Exploratory
339	Carpenter SL, Lieff S, Howard TA, Eggleston B, Ware RE	UGT1A1 promoter polymorphisms and the development of hyperbilirubinemia and gallbladder disease in children with sickle cell anemia	2008	18756540	10.1002/ajh.21264	Prospective cohort	children; (median 6.9)	CSSCD	USA	324		Exploratory
340	Sedgewick AE, Timofeev N, Sebastiani P, et al.	BCL11A is a major HbF quantitative trait locus in three different populations with beta-hemoglobinopathies	2008	18691915	10.1016/j.bcmd.2008.06.007	Clinical trial		MSH	USA, Canada	255		Exploratory
341	Ugochukwu CC, Okpala I, Pantelidis P, Inusa B, Ibegbulam O, Onyekwere O	l-selectin gene polymorphisms and complications of sickle cell disease	2008	18665829	10.1111/j.1751-553X.2007.00961.x	Retrospective cohort	2-62 (27±12)		USA, UK, Nigeria	142		Exploratory
342	Ganesh A, Al-Zuhaibi S, Pathare A, et al.	Orbital infarction in sickle cell disease	2008	18662809	10.1016/j.ajo.2008.05.041	Retrospective cohort	1.5-23 (13.6±)		Oman	114		Exploratory
343	Taylor JGt, Nolan VG, Mendelsohn L, Kato GJ, Gladwin MT, Steinberg MH	Chronic hyper-hemolysis in sickle cell anemia: association of vascular complications and mortality with less frequent vasoocclusive pain	2008	18461136	10.1371/journal.pone.0002095	Prospective cohort	CSSCD 35+, NIH cohort 20+	NIH, CSSCD	USA, Canada	NIH cohort: 263 CSSCD cohort: 623		Exploratory
344	Martins R, Morais A, Dias A, et al.	Early modification of sickle cell disease clinical course by UDP-glucuronosyltransferase 1A1 gene promoter polymorphism	2008	18392554	10.1007/s10038-008-0281-3	Cross-sectional	(12±9)		Portugal	153		Exploratory, Meta
345	Eyler CE, Jackson T, Elliott LE, et al.	beta(2)-Adrenergic receptor and adenylate cyclase gene polymorphisms affect sickle red cell adhesion	2008	18324973	10.1111/j.1365-2141.2008.07008.x	Cross-sectional			USA	22		Exploratory, Meta
346	Kumkhaek C, Taylor JGt, Zhu J, Hoppe C, Kato GJ, Rodgers GP	Fetal haemoglobin response to hydroxycarbamide treatment and sar1a promoter polymorphisms in sickle cell anaemia	2008	18318767	10.1111/j.1365-2141.2008.07045.x	Cross-sectional	>18	Sickle Cell Pulmonary Hypertension Screening Study	USA	69		Exploratory
347	Al-Ola K, Mahdi N, Al-Subaie AM, Ali ME, Al-Absi IK, Almawi WY	Evidence for HLA class II susceptible and protective haplotypes for osteomyelitis in pediatric patients with sickle cell anemia	2008	18312480	10.1111/j.1399-0039.2008.01012.x	Retrospective cohort	1–24 (10.2±4.4)		Bahrain	192		Exploratory
348	Mahdi N, Al-Ola K, Al-Subaie AM, et al.	HLA class II haplotypes distinctly associated with vaso-occlusion in children with sickle cell disease	2008	18272668	10.1128/CVI.00425-07	Case-control	cases: (14.1±8.3); controls: (15.5±10.4)		Bahrain	167		Exploratory
349	Afenyi-Annan A, Kail M, Combs MR, Orringer EP, Ashley-Koch A, Telen MJ	Lack of Duffy antigen expression is associated with organ damage in patients with sickle cell disease	2008	18248572	10.1111/j.1537-2995.2007.01622.x	Retrospective cohort	18-73 (34.5±12.1)		USA	237		Exploratory
350	Sebastiani P, Zhao Z, Abad-Grau MM, et al.	A hierarchical and modular approach to the discovery of robust associations in genome-wide association studies from pooled DNA samples	2008	18194558	10.1186/1471-2156-9-6	Clinical trial		MSH	USA, Canada	109		Exploratory
351	Ashley-Koch AE, Elliott L, Kail ME, et al.	Identification of genetic polymorphisms associated with risk for pulmonary hypertension in sickle cell disease	2008	18187665	10.1182/blood-2007-02-074849	Cross-sectional	adult; cases: 41.09±12.09; controls: 32.69±11.86		USA	111		Exploratory, Meta
352	Mourad H, Fadel W, El Batch M, Rowisha M	Heamostatic and genetic predisposing factors for stroke in children with sickle cell anemia	2008	20306667		Cross-sectional	steady state: 4-12; painful crisis: 5-11		Egypt	20		Exploratory
353	Bagdasaryan R, Glasser L, Quillen K, Chaves F, Xu D	Effect of hydroxyurea on immature reticulocyte fraction in sickle cell anemia	2007	17984040	10.1532/LH96.07008 (not valid)	Cross-sectional	SS-alpha: (12.8±); SS: (13±)		USA	26		Exploratory
354	Tamouza R, Busson M, Fortier C, et al.	HLA-E*0101 allele in homozygous state favors severe bacterial infections in sickle cell anemia	2007	17961774	10.1016/j.humimm.2007.08.260	Cross-sectional	cases: (26.6±8.9) (france: (29.60±7.13); africa: (19.04±8.17)); controls: (24.2±10.5) (france: (29.06±9.14); africa: (14.17±4.09))		France, Senegal, Mali	144		Exploratory
355	Sebastiani P, Wang L, Nolan VG, et al.	Fetal hemoglobin in sickle cell anemia: Bayesian modeling of genetic associations	2008	17918249	10.1002/ajh.21048	Clinical trial, prospective cohort	CSSCD young (11.8±6.5) MSH (32.7±7.5) CSSCD old (35.5±9.7)	CSSCD, MSH	USA, Canada	1729	MSH	Exploratory
356	Taylor JGt, Ackah D, Cobb C, et al.	Mutations and polymorphisms in hemoglobin genes and the risk of pulmonary hypertension and death in sickle cell disease	2008	17724704	10.1002/ajh.21035	Cross-sectional	(36.1±11.5)	Sickle Cell Pulmonary Hypertension Screening Study	USA	260		Exploratory, Meta
357	Hoppe C, Klitz W, D'Harlingue K, et al.	Confirmation of an association between the TNF(-308) promoter polymorphism and stroke risk in children with sickle cell anemia	2007	17600229	10.1161/STROKEAHA.107.483115	Clinical trial, prospective cohort	1.8-17.7 (9.5±4.2)	STOP, CSSCD	USA	96		Exploratory, Meta
358	Vasavda N, Menzel S, Kondaveeti S, et al.	The linear effects of alpha-thalassaemia, the UGT1A1 and HMOX1 polymorphisms on cholelithiasis in sickle cell disease	2007	17593033	10.1111/j.1365-2141.2007.06643.x	Cross-sectional	King's College Hospital SS±SB0: 10-62 (29±); King's College Hospital SC: 17-66 (32±); St Thomas' Hospital SS: 18-67 (31±)		UK	263		Exploratory
359	Adekile A, Al-Kandari M, Haider M, Rajaa M, D'Souza M, Sukumaran J	Hemoglobin F concentration as a function of age in Kuwaiti sickle cell disease patients	2007	17541294	10.1159/000102151	Cross-sectional	0-60 (10.5±1.8)		Kuwait	149		Exploratory
360	Elliott L, Ashley-Koch AE, De Castro L, et al.	Genetic polymorphisms associated with priapism in sickle cell disease	2007	17408468	10.1111/j.1365-2141.2007.06560.x	Cross-sectional	adult		USA	199		Exploratory, Meta
361	Duckworth L, Hsu L, Feng H, et al.	Physician-diagnosed asthma and acute chest syndrome: associations with NOS polymorphisms	2007	17351927	10.1002/ppul.20582	Case-control			USA	134		Exploratory
362	Nolan VG, Ma Q, Cohen HT, et al.	Estimated glomerular filtration rate in sickle cell anemia is associated with polymorphisms of bone morphogenetic protein receptor 1B	2007	17034027	10.1002/ajh.20800	Prospective cohort	19.3±11.7	CSSCD	USA	1140		Exploratory
363	Chaar V, Tarer V, Etienne-Julan M, Diara JP, Elion J, Romana M	ET-1 and ecNOS gene polymorphisms andsusceptibility to acute chest syndrome and painful vaso-occlusive crises in children with sickle cell anemia	2006	16956834		Prospective cohort			Guadeloupe (France)	173		Exploratory, Meta
364	Moreira Neto F, Lourenco DM, Noguti MA, et al.	The clinical impact of MTHFR polymorphism on the vascular complications of sickle cell disease	2006	16906320	10.1590/s0100-879x2006001000004	Cross-sectional	HbSS: 13-52 (median 28); HbSC: 17-72 (median 38.5)		Brazil	53		Meta
365	Adewoye AH, Nolan VG, Ma Q, et al.	Association of polymorphisms of IGF1R and genes in the transforming growth factor- beta /bone morphogenetic protein pathway with bacteremia in sickle cell anemia	2006	16886151	10.1086/506356	Prospective cohort		CSSCD	USA	1473		Exploratory, Meta
366	Nolan VG, Adewoye A, Baldwin C, et al.	Sickle cell leg ulcers: associations with haemolysis and SNPs in Klotho, TEK and genes of the TGF-beta/BMP pathway	2006	16681647	10.1111/j.1365-2141.2006.06074.x	Prospective cohort		CSSCD	USA	1307		Exploratory, Meta
367	Lima CS, Rocha EM, Silva NM, Sonatti MF, Costa FF, Saad ST	Risk factors for conjunctival and retinal vessel alterations in sickle cell disease	2006	16637843	10.1111/j.1600-0420.2005.00604.x	Cross-sectional	(30±10) (median 28)		Brazil	102		Exploratory
368	Chaar V, Keclard L, Etienne-Julan M, et al.	UGT1A1 polymorphism outweighs the modest effect of deletional (-3.7 kb) alpha-thalassemia on cholelithogenesis in sickle cell anemia	2006	16628735	10.1002/ajh.20574	Cross-sectional	children and adults		Guadeloupe (France)	169 children; 145 adults		Exploratory
369	Tarer V, Etienne-Julan M, Diara JP, et al.	Sickle cell anemia in Guadeloupean children: pattern and prevalence of acute clinical events	2006	16451394	10.1111/j.1600-0609.2005.00590.x	Prospective cohort	at endpoint: 1-19 (9.2±5.1) (median 10)		Guadeloupe (France)	153		Exploratory
370	Vargas AE, da Silva MA, Silla L, Chies JA	Polymorphisms of chemokine receptors and eNOS in Brazilian patients with sickle cell disease	2005	16305685	10.1111/j.1399-0039.2005.00506.x	Cross-sectional	females: 5-58; males: 3-69		Brazil	73		Exploratory
371	Adekile A, Kutlar F, McKie K, et al.	The influence of uridine diphosphate glucuronosyl transferase 1A promoter polymorphisms, beta-globin gene haplotype, co-inherited alpha-thalassemia trait and Hb F on steady-state serum bilirubin levels in sickle cell anemia	2005	16004608	10.1111/j.1600-0609.2005.00477.x	Retrospective cohort	2-44 (20.6±10.7)		USA	67		Exploratory
372	Costa RN, Conran N, Albuquerque DM, Soares PH, Saad ST, Costa FF	Association of the G-463A myeloperoxidase polymorphism with infection in sickle cell anemia	2005	15996936	https://haematologica.org/article/view/3596	Cross-sectional	cases: 18.0-52.0 (30.0±); controls: 7.0-51.0 (27.8±)		Brazil	91		Exploratory, Meta
373	Adekile A, Haider MZ, Marouf R, Adekile AD	HLA-DRB1 alleles in Hb SS patients with avascular necrosis of the femoral head	2005	15849775	10.1002/ajh.20311	Cross-sectional	7-44		Kuwait	68		Exploratory
374	Baldwin C, Nolan VG, Wyszynski DF, et al.	Association of klotho, bone morphogenic protein 6, and annexin A2 polymorphisms with sickle cell osteonecrosis	2005	15784727	10.1182/blood-2005-02-0548	Prospective cohort	cases: (26.2± 13.7) (median 23); controls: (32.3±9.9) (median 29)	CSSCD	USA	897		Exploratory, Meta
375	Sebastiani P, Ramoni MF, Nolan V, Baldwin CT, Steinberg MH	Genetic dissection and prognostic modeling of overt stroke in sickle cell anemia	2005	15778708	10.1038/ng1533	Prospective cohort		CSSCD	USA	1398		Exploratory
376	Chaar V, Keclard L, Diara JP, et al.	Association of UGT1A1 polymorphism with prevalence and age at onset of cholelithiasis in sickle cell anemia	2005	15710570		Retrospective cohort	3+		Guadeloupe (France)	324		Exploratory
377	Nolan VG, Baldwin C, Ma Q, et al.	Association of single nucleotide polymorphisms in klotho with priapism in sickle cell anaemia	2005	15638863	10.1111/j.1365-2141.2004.05295.x	Prospective cohort	10+, at last follow-up: cases (25.9±11.6) (median 25.0); controls (21.1±11.6) (median 17.0); at blood draw: cases (18.6±10.4) (median 19.0); controls (15.7±11.6) (median 12.0)	CSSCD	USA	677		Exploratory, Meta
378	Adorno EV, Zanette A, Lyra I, et al.	The beta-globin gene cluster haplotypes in sickle cell anemia patients from Northeast Brazil: a clinical and molecular view	2004	15481897	10.1081/hem-120040310	Cross-sectional			Brazil	80		Exploratory
379	Bakanay SM, Dainer E, Clair B, et al.	Mortality in sickle cell patients on hydroxyurea therapy	2005	15454485	10.1182/blood-2004-01-0322	Retrospective cohort	16-68		USA	226		Exploratory
380	Haverfield EV, McKenzie CA, Forrester T, et al.	UGT1A1 variation and gallstone formation in sickle cell disease	2005	15388579	10.1182/blood-2004-02-0521	Prospective cohort	Clinic (34.6±10.9), Cohort (25±2.9)	Jamaica Cohort Study	Jamaica	209 (JSCCS), 357 (clinic cohort)		Exploratory, Meta
381	Castro V, Alberto FL, Costa RN, et al.	Polymorphism of the human platelet antigen-5 system is a risk factor for occlusive vascular complications in patients with sickle cell anemia	2004	15355504	10.1111/j.1423-0410.2004.00536.x	Cross-sectional	14-66 (27)		Brazil	97		Exploratory
382	Romana M, Diara JP, Doumbo L, et al.	Angiotensinogen gene associated polymorphisms and risk of stroke in sickle cell anemia: Additional data supporting an association	2004	15224377	10.1002/ajh.20078	Cross-sectional	2-18		Guadeloupe (France)	156		Meta
383	Ofori-Acquah SF, Lalloz MR, Serjeant G, Layton DM	Dominant influence of gamma-globin promoter polymorphisms on fetal haemoglobin expression in sickle cell disease	2004	15040425		Cross-sectional	UK: (9.8±5.2); Jamaica: (23±8.1)		Jamaica, UK	220		Exploratory
384	Wyszynski DF, Baldwin CT, Cleves MA, et al.	Polymorphisms near a chromosome 6q QTL area are associated with modulation of fetal hemoglobin levels in sickle cell anemia	2004	15040424		Clinical trial		MSH	USA, Canada	280		Exploratory
385	Sharan K, Surrey S, Ballas S, et al.	Association of T-786C eNOS gene polymorphism with increased susceptibility to acute chest syndrome in females with sickle cell disease	2004	14687036	10.1046/j.1365-2141.2003.04762.x	Retrospective cohort	15-73 (34±)		USA	87		Exploratory
386	Jeng MR, Adams-Graves P, Howard TA, Whorton MR, Li CS, Ware RE	Identification of hemochromatosis gene polymorphisms in chronically transfused patients with sickle cell disease	2003	14635204	10.1002/ajh.10426	Retrospective cohort	3yr8mo-45yr5mo (median: 13yr4mo)		USA	71		Exploratory
387	Hoppe C, Klitz W, Cheng S, et al.	Gene interactions and stroke risk in children with sickle cell anemia	2004	14615367	10.1182/blood-2003-09-3015	Prospective cohort	At time of baseline MRI: 5.0-14.6 (8.4±1.7) (median: 7.9)	CSSCD	USA	230		Exploratory, Meta
388	Goncalves MS, Bomfim GC, Maciel E, et al.	BetaS-haplotypes in sickle cell anemia patients from Salvador, Bahia, Northeastern Brazil	2003	14502357	10.1590/s0100-879x2003001000001	Cross-sectional	1.6-51.5 (13.17±9.71)		Brazil	80		Exploratory
389	Hsu LL, Miller ST, Wright E, et al.	Alpha Thalassemia is associated with decreased risk of abnormal transcranial Doppler ultrasonography in children with sickle cell anemia	2003	12902915	10.1097/00043426-200308000-00007	Prospective cohort, retrospective cohort	2-16	STOP, CSSCD	USA	314; 225 with complete data		Exploratory, Meta
390	Fertrin KY, Melo MB, Assis AM, Saad ST, Costa FF	UDP-glucuronosyltransferase 1 gene promoter polymorphism is associated with increased serum bilirubin levels and cholecystectomy in patients with sickle cell anemia	2003	12859413	10.1034/j.1399-0004.2003.00113.x	Retrospective cohort	5-51 (28.5±10.7); actual 47 patients in analysis 5-50, four patients 5-15		Brazil	47		Exploratory
391	Inati A, Taher A, Bou Alawi W, et al.	Beta-globin gene cluster haplotypes and HbF levels are not the only modulators of sickle cell disease in Lebanon	2003	12581188	10.1034/j.1600-0609.2003.00016.x	Cross-sectional	1.7-42.42 (14.46±9.97)		Lebanon	50		Exploratory
392	Taylor JGt, Tang DC, Savage SA, et al.	Variants in the VCAM1 gene and risk for symptomatic stroke in sickle cell disease	2002	12393616	10.1182/blood-2001-12-0306	Case-control	stroke cases at recruitment: (17.1±); age at stroke (10.3±6.1)		Jamaica	102		Exploratory, Meta
393	Wali YA, Al-Lamki Z, Hussein SS, et al.	Splenic function in Omani children with sickle cell disease: correlation with severity index, hemoglobin phenotype, iron status, and alpha-thalassemia trait	2002	12217195	10.1080/08880010290097314	Cross-sectional	4.8-16 (8.97±2.9)		Oman	54		Exploratory
394	Powars DR, Hiti A, Ramicone E, Johnson C, Chan L	Outcome in hemoglobin SC disease: a four-decade observational study of clinical, hematologic, and genetic factors	2002	12111766	10.1002/ajh.10140	Prospective cohort	at entry: 0-40 (21±16)		USA	82 for haplotypes, 79 for alpha-thal		Exploratory
395	el-Hazmi MA, Warsy AS	Pattern for alpha-thalassaemia in Yemeni sickle-cell-disease patients	1999	11924105		Cross-sectional	0-14		Saudi Arabia	26		Exploratory
396	Passon RG, Howard TA, Zimmerman SA, Schultz WH, Ware RE	Influence of bilirubin uridine diphosphate-glucuronosyltransferase 1A promoter polymorphisms on serum bilirubin levels and cholelithiasis in children with sickle cell anemia	2001	11878580	10.1097/00043426-200110000-00011	Cross-sectional	3-19		USA	115		Exploratory
397	Tamouza R, Neonato MG, Busson M, et al.	Infectious complications in sickle cell disease are influenced by HLA class II alleles	2002	11872237	10.1016/s0198-8859(01)00378-0	Cross-sectional	5+, cases: (13.1±5.8), controls: (12.3±5.2)		France	80		Exploratory
398	Romana M, Muralitharan S, Ramasawmy R, Nagel RL, Krishnamoorthy R	Thrombosis-associated gene variants in sickle cell anemia	2002	11858507		Cross-sectional	Pediatric (mean follow-up duration 7.8 years in children) and adult		Guadeloupe (France)	346		Exploratory
399	Taylor JG, Tang D, Foster CB, Serjeant GR, Rodgers GP, Chanock SJ	Patterns of low-affinity immunoglobulin receptor polymorphisms in stroke and homozygous sickle cell disease	2002	11835346	10.1002/ajh.10048	Case-control	(17.1±7.4)		Jamaica	102		Exploratory
400	Tang DC, Prauner R, Liu W, et al.	Polymorphisms within the angiotensinogen gene (GT-repeat) and the risk of stroke in pediatric patients with sickle cell disease: a case-control study	2001	11754397	10.1002/ajh.1173	Case-control	2-21		USA	63		Exploratory, Meta
401	Luporini SM, Bendit I, Manhani R, Bracco OL, Manzella L, Giannella-Neto D	Growth hormone and insulin-like growth factor I axis and growth of children with different sickle cell anemia haplotypes	2001	11563770	10.1097/00043426-200108000-00007	Cross-sectional	2.8-15.0 (median 8.5)		Brazil	41		Exploratory
402	Kutlar A, Kutlar F, Turker I, Tural C	The methylene tetrahydrofolate reductase (C677T) mutation as a potential risk factor for avascular necrosis in sickle cell disease	2001	11480782	10.1081/hem-100104029	Cross-sectional	15-54 (31.5±)		USA	107		Exploratory
403	Olatunji PO, Davies SC	The predictive value of white cell count in assessing clinical severity of sickle cell anaemia in Afro-Caribbeans patients	2000	11379463		Cross-sectional	Adults		UK	44 adults		Exploratory
404	Adekile AD, Gupta R, Yacoub F, Sinan T, Al-Bloushi M, Haider MZ	Avascular necrosis of the hip in children with sickle cell disease and high Hb F: magnetic resonance imaging findings and influence of alpha-thalassemia trait	2001	11340250	10.1159/000046529	Cross-sectional	6-11 (9.8±3.5)		Kuwait	30 - 23 SS for alpha-thal		Exploratory
405	Adekile AD, Kutlar F, Haider MZ, Kutlar A	Frequency of the 677 C-->T mutation of the methylenetetrahydrofolate reductase gene among Kuwaiti sickle cell disease patients	2001	11279637	10.1002/ajh.1055	Cross-sectional	2-41 (12.8±8.6)		Kuwait	41		Exploratory
406	Ballas SK, Marcolina MJ	Determinants of red cell survival and erythropoietic activity in patients with sickle cell anemia in the steady state	2000	11186257	10.3109/03630260008993134	Cross-sectional	(30.1±8.28)		USA	26		Exploratory
407	Raghupathy R, Haider MZ, Azizieh F, Abdelsalam R, D'Souza TM, Adekile AD	Th1 and Th2 cytokine profiles in sickle cell disease	2000	11014893	10.1159/000041049	Cross-sectional	Pediatric		Kuwait	24		Exploratory
408	Neonato MG, Guilloud-Bataille M, Beauvais P, et al.	Acute clinical events in 299 homozygous sickle cell patients living in France. French Study Group on Sickle Cell Disease	2000	11007050	10.1034/j.1600-0609.2000.90210.x	Prospective cohort, retrospective cohort	at analysis: (10.1±5.8) (median: 9.3); at recruitment: 6mo-25yr	French Study Group	France	299; 280 for alpha-thal analysis		Exploratory
409	Styles LA, Hoppe C, Klitz W, Vichinsky E, Lubin B, Trachtenberg E	Evidence for HLA-related susceptibility for stroke in children with sickle cell disease	2000	10828044	10.1182/blood.V95.11.3562	Case-control	cases: (12.9 ± 5.6) (median 13); controls: (14.3 ± 7.5) (median 13)		USA	53		Exploratory
410	Mouele R, Pambou O, Feingold J, Galacteros F	alpha-thalassemia in Bantu population from Congo-Brazzaville: its interaction with sickle cell anemia	2000	10799970	10.1159/000022899	Cross-sectional	1-32 (9.2±5.3)		Congo	116		Exploratory
411	el-Hazmi MA, Warsy AS	Alpha thalassaemia in Yemeni children with sickle cell disease	1999	10667010	10.1093/tropej/45.6.370	Cross-sectional	4-14		Saudi Arabia	26		Exploratory
412	Driscoll MC, Prauner R	The methylenetetrahydrofolate reductase gene C677T mutant and ischemic stroke in sickle cell disease	1999	10613678		Case-control	2-17		USA	53 children		Exploratory
413	Cumming AM, Olujohungbe A, Keeney S, Singh H, Hay CR, Serjeant GR	The methylenetetrahydrofolate reductase gene C677T polymorphism in patients with homozygous sickle cell disease and stroke	1999	10583261	10.1046/j.1365-2141.1999.01728.x	Case-control	males: 7-31; females: 7-36		Jamaica	96		Exploratory
414	Balasa VV, Gruppo RA, Gartside PS, Kalinyak KA	Correlation of the C677T MTHFR genotype with homocysteine levels in children with sickle cell disease	1999	10524453	10.1097/00043426-199909000-00011	Cross-sectional	2.1-21 (12.8±6.2)		USA	40		Exploratory
415	Neonato MG, Lu CY, Guilloud-Bataille M, et al.	Genetic polymorphism of the mannose-binding protein gene in children with sickle cell disease: identification of three new variant alleles and relationship to infections	1999	10482957	10.1038/sj.ejhg.5200360	Cross-sectional	3-18 (10.1±5.8)		France	215		Exploratory
416	Mouele R, Boukila V, Fourcade V, Feingold J, Galacteros F	Sickle-cell disease in Brazzaville, Congo: genetical, hematological, biochemical and clinical aspects	1999	10436298	10.1159/000040950	Cross-sectional	1-32 (9.4±5.3)		Congo	116		Exploratory
417	Guasch A, Zayas CF, Eckman JR, Muralidharan K, Zhang W, Elsas LJ	Evidence that microdeletions in the alpha globin gene protect against the development of sickle cell glomerulopathy in humans	1999	10232687	10.1681/ASN.V1051014	Cross-sectional	adults; 19-59		US	76		Exploratory, Meta
418	Kinney TR, Sleeper LA, Wang WC, et al.	Silent cerebral infarcts in sickle cell anemia: a risk factor analysis. The Cooperative Study of Sickle Cell Disease	1999	10049969	10.1542/peds.103.3.640	Prospective cohort	8.2±1.8 (5.9-14.2)	CSSCD	USA	230		Exploratory, Meta
419	Ofori-Acquah SF, Lalloz MR, Layton DM	Localisation of cis regulatory elements at the beta-globin locus: analysis of hybrid haplotype chromosomes	1999	9920754	10.1006/bbrc.1998.9901	Cross-sectional	1-18		UK	38		Exploratory
420	Haider MZ, Ashebu S, Aduh P, Adekile AD	Influence of alpha-thalassemia on cholelithiasis in SS patients with elevated Hb F	1998	9858792	10.1159/000040890	Cross-sectional	1-16		Kuwait	45		Exploratory
421	Zimmerman SA, Ware RE	Inherited DNA mutations contributing to thrombotic complications in patients with sickle cell disease	1998	9840906	10.1002/(sici)1096-8652(199812)59:4<267::aid-ajh1>3.0.co;2-w	Cross-sectional	5-50 (18±)		USA	86		Exploratory
422	Steinberg MH, Lu ZH, Nagel RL, et al.	Hematological effects of atypical and Cameroon beta-globin gene haplotypes in adult sickle cell anemia	1998	9766796	10.1002/(sici)1096-8652(199810)59:2<121::aid-ajh4>3.0.co;2-#	Cross-sectional			USA	112		Exploratory
423	Lee K, Prehu C, Merault G, et al.	Genetic and hematological studies in a group of 114 adult patients with SC sickle cell disease	1998	9723571	10.1002/(sici)1096-8652(199809)59:1<15::aid-ajh4>3.0.co;2-2	Cross-sectional	15-65 (32.5±)		France	114; 105 for alpha-thal		Exploratory
424	Mukherjee MB, Surve R, Tamankar A, et al.	The influence of alpha-thalassaemia on the haematological & clinical expression of sickle cell disease in western India	1998	9604545		Cross-sectional	6-36		India	51		Exploratory
425	Chang YP, Maier-Redelsperger M, Smith KD, et al.	The relative importance of the X-linked FCP locus and beta-globin haplotypes in determining haemoglobin F levels: a study of SS patients homozygous for beta S haplotypes	1997	9074425	10.1046/j.1365-2141.1997.d01-2094.x	Cross-sectional	1.7-24.7 (9.4±5.0)		France	112		Exploratory, Meta
426	Thomas PW, Higgs DR, Serjeant GR	Benign clinical course in homozygous sickle cell disease: a search for predictors	1997	9120504	10.1016/s0895-4356(96)00320-4	Prospective cohort	0-13	Jamaica Cohort Study	Jamaica	280		Exploratory
427	Steinberg MH, Lu ZH, Barton FB, Terrin ML, Charache S, Dover GJ	Fetal hemoglobin in sickle cell anemia: determinants of response to hydroxyurea. Multicenter Study of Hydroxyurea	1997	9028341	10.1182/blood.V89.3.1078	Clinical trial	30.5±)	MSH	USA, Canada	279		Exploratory
428	Mukherjee MB, Colah RB, Ghosh K, Mohanty D, Krishnamoorthy R	Milder clinical course of sickle cell disease in patients with alpha thalassemia in the Indian subcontinent	1997	9002977		Cross-sectional	10-35		India	42		Exploratory
429	Walker TM, Beardsall K, Thomas PW, Serjeant GR	Renal length in sickle cell disease: observations from a cohort study	1996	8982554		Prospective cohort	At last study date: 12-20.5	Jamaica Cohort Study	Jamaica	384 (with 2269 total measurements)		Meta
430	Figueirido MS, Steinberg MH	5' hypersensitive site-2 and fetal hemoglobin in Brazilians	1996	8936469	10.3109/03630269609005847	Cross-sectional	(21.1±10.1)		Brazil	85		Exploratory
431	Figueiredo MS, Kerbauy J, Goncalves MS, et al.	Effect of alpha-thalassemia and beta-globin gene cluster haplotypes on the hematological and clinical features of sickle-cell anemia in Brazil	1996	8892730	10.1002/(SICI)1096-8652(199610)53:2<72::AID-AJH3>3.0.CO;2-0	Cross-sectional	4-49 (21.9±10.0)		Brazil	85		Exploratory
432	Adekile AD, Tuli M, Haider MZ, Al-Zaabi K, Mohannadi S, Owunwanne A	Influence of alpha-thalassemia trait on spleen function in sickle cell anemia patients with high HbF	1996	8813088	10.1002/(SICI)1096-8652(199609)53:1<1::AID-AJH1>3.0.CO;2-V	Cross-sectional	2-12 (6.4±2.5)		Kuwait	20		Exploratory
433	Steinberg MH, Nagel RL, Lawrence C, et al.	Beta-globin gene haplotype in Hb SC disease	1996	8756085	10.1002/(SICI)1096-8652(199607)52:3<189::AID-AJH9>3.0.CO;2-P	Cross-sectional	(32.8±)		USA	73		Exploratory
434	Braden DS, Covitz W, Milner PF	Cardiovascular function during rest and exercise in patients with sickle-cell anemia and coexisting alpha thalassemia-2	1996	8638648	10.1002/(SICI)1096-8652(199606)52:2<96::AID-AJH5>3.0.CO;2-0	Case-control	cases (SS -a/a): (33.2±9.9); controls (SS aa/aa): (30.4±6.3)		USA	27		Exploratory
435	Keclard L, Ollendorf V, Berchel C, Loret H, Merault G	beta S haplotypes, alpha-globin gene status, and hematological data of sickle cell disease patients in Guadeloupe (F.W.I.)	1996	8745433	10.3109/03630269609027911	Cross-sectional	(11.02±5.85)		Guadeloupe (France)	154 (only used 112 SS patients for analysis)		Exploratory
436	Serjeant G, Serjeant B, Stephens A, et al.	Determinants of haemoglobin level in steady-state homozygous sickle cell disease	1996	8562387	10.1046/j.1365-2141.1996.284816.x	Cross-sectional	males: 20.9-39.7 (28.5±); females: 20.3-38.4 (29.0±)		Jamaica	62		Exploratory, Meta
437	Gill FM, Sleeper LA, Weiner SJ, et al.	Clinical events in the first decade in a cohort of infants with sickle cell disease. Cooperative Study of Sickle Cell Disease	1995	7606007	10.1182/blood.V86.2.776.bloodjournal862776	Prospective cohort	<6mo at entry (3.0±1.4mo)	CSSCD	USA	310 for alpha-thal analysis		Exploratory
438	al-Hazzaa S, Bird AC, Kulozik A, et al.	Ocular findings in Saudi Arabian patients with sickle cell disease	1995	7612559	10.1136/bjo.79.5.457	Cross-sectional	17+, SS: (27.7±6.4), SB0-thal: (24.5±4.9)		Saudi Arabia	71 - 61 SS, 10 SB0-thal		Exploratory, Meta
439	Steinberg MH, Hsu H, Nagel RL, et al.	Gender and haplotype effects upon hematological manifestations of adult sickle cell anemia	1995	7532353	10.1002/ajh.2830480307	Cross-sectional	adults; males: 16-58 (30.1±); females: 14-66 (31.9±)		USA	468, but only used 384 without Cameroon haplotypes		Exploratory
440	Chang YC, Smith KD, Moore RD, Serjeant GR, Dover GJ	An analysis of fetal hemoglobin variation in sickle cell disease: the relative contributions of the X-linked factor, beta-globin haplotypes, alpha-globin gene number, gender, and age	1995	7531513		Prospective cohort	3-48 (14.8±7.9)	Jamaica Cohort Study	Jamaica	257		Exploratory
441	Padmos A, Roberts G, Lindahl S, et al.	Avascular necrosis of the femoral head in Saudi Arabians with homozygous sickle cell disease - risk factors	1995	17587893	10.5144/0256-4947.1995.21	Cross-sectional	1-54		Saudi Arabia	106		Exploratory
442	Brown AK, Sleeper LA, Miller ST, Pegelow CH, Gill FM, Waclawiw MA	Reference values and hematologic changes from birth to 5 years in patients with sickle cell disease. Cooperative Study of Sickle Cell Disease	1994	7519102	10.1001/archpedi.1994.02170080026005	Prospective cohort	0-5	CSSCD	USA	310		Exploratory
443	Castro O, Brambilla DJ, Thorington B, et al.	The acute chest syndrome in sickle cell disease: incidence and risk factors. The Cooperative Study of Sickle Cell Disease	1994	7517723	10.1182/blood.V84.2.643.643	Prospective cohort	0-29	CSSCD	USA	3751; 1852 SS patients in alpha-thal analysis		Exploratory
444	el-Hazmi MA, Warsy AS, al-Swailem AR, al-Faleh FZ, al-Jabbar FA	Genetic compounds--Hb S, thalassaemias and enzymopathies: spectrum of interactions	1994	8078113	10.1093/tropej/40.3.149	Cross-sectional	(7±5.5)		Saudi Arabia	250		Exploratory
445	Adams RJ, Kutlar A, McKie V, et al.	Alpha thalassemia and stroke risk in sickle cell anemia	1994	8178798	10.1002/ajh.2830450402	Cross-sectional	Cases: 1-18 (7.5 ±3.8); controls: 6mo-19yr (7.7±4.7)		USA	300		Meta
446	Falusi AG, Olatunji PO	Effects of alpha thalassaemia and haemoglobin F (HbF) level on the clinical severity of sickle-cell anaemia	1994	7507864	10.1111/j.1600-0609.1994.tb01278.x	Prospective cohort	12-31		Nigeria	28 for alpha-thal analysis		Exploratory
447	de Montalembert M, Maier-Redelsperger M, Girot R, et al.	Beta-globin gene cluster haplotype and alpha-thalassemia do not correlate with the acute clinical manifestations of sickle cell disease in children	1993	8400306	10.1182/blood.V82.8.2595b.2595b	Cross-sectional	3-27 (9.9±5.4)		France	120		Exploratory
448	Green NS, Fabry ME, Kaptue-Noche L, Nagel RL	Senegal haplotype is associated with higher HbF than Benin and Cameroon haplotypes in African children with sickle cell anemia	1993	7505527	10.1002/ajh.2830440214	Cross-sectional	0.5-5		Cameroon, Senegal	67		Exploratory
449	Milner PF, Kraus AP, Sebes JI, et al.	Osteonecrosis of the humeral head in sickle cell disease	1993	8472404	https://journals.lww.com/clinorthop/Abstract/1993/04000/Osteonecrosis_of_the_Humeral_Head_in_Sickle_Cell.18.aspx	Prospective cohort	5-45+	CSSCD	USA	2524; 1655 for ON incidence; 1307 SS patients examined for alpha-thal		Exploratory
450	Adekile AD, McKie KM, Adeodu OO, et al.	Spleen in sickle cell anemia: comparative studies of Nigerian and U.S. patients	1993	8438905	10.1002/ajh.2830420313	Cross-sectional			Nigeria	259		Exploratory
451	Fox PD, Higgs DR, Serjeant GR	Influence of alpha thalassaemia on the retinopathy of homozygous sickle cell disease	1993	8435425	10.1136/bjo.77.2.89	Case-control	15+, study group: 15.7-65.3 (30.4±); controls: 15.3-67.8 (30.2±)		Jamaica	78		Exploratory
452	el-Hazmi MA	Heterogeneity and variation of clinical and haematological expression of haemoglobin S in Saudi Arabs	1992	1281601	10.1159/000204654	Cross-sectional			Saudi Arabia	109 total; 54 SS, 32 SS-alpha-thal, 23 SB0-thal		Exploratory
453	el-Hazmi MA, Bahakim HM, Warsy AS	DNA polymorphism in the beta-globin gene cluster in Saudi Arabs: relation to severity of sickle cell anaemia	1992	1281600	10.1159/000204653	Cross-sectional			Saudi Arabia	174		Exploratory
454	Milner PF, Kraus AP, Sebes JI, et al.	Sickle cell disease as a cause of osteonecrosis of the femoral head	1991	1944426	10.1056/NEJM199111213252104	Prospective cohort	At entry : 5-45	CSSCD	USA	2590; 1712 for osteonecrosis incidence analysis; 1356 SS patients tested for alpha-thal		Exploratory
455	Powars DR, Elliott-Mills DD, Chan L, et al.	Chronic renal failure in sickle cell disease: risk factors, clinical course, and mortality	1991	1892333	10.7326/0003-4819-115-8-614	Prospective cohort			USA	934		Exploratory
456	Platt OS, Thorington BD, Brambilla DJ, et al.	Pain in sickle cell disease. Rates and risk factors	1991	1710777	10.1056/NEJM199107043250103	Prospective cohort	0-66	CSSCD	USA	893 for alpha-thal analysis		Exploratory
457	Nagel RL, Erlingsson S, Fabry ME, et al.	The Senegal DNA haplotype is associated with the amelioration of anemia in African-American sickle cell anemia patients	1991	2001460		Cross-sectional	(34.9±9.3)		USA	60		Exploratory
458	Rieder RF, Safaya S, Gillette P, et al.	Effect of beta-globin gene cluster haplotype on the hematological and clinical features of sickle cell anemia	1991	1996558	10.1002/ajh.2830360305	Prospective cohort, case-control			USA	113		Exploratory
459	Ballas SK, Talacki CA, Adachi K, Schwartz E, Surrey S, Rappaport E	The Xmn I site (-158, C----T) 5' to the G gamma gene: correlation with the Senegalese haplotype and G gamma globin expression	1991	1724976	10.3109/03630269108998859	Cross-sectional	4-65		USA	143		Exploratory
460	el-Hazmi MA	Beta-globin gene haplotypes in the Saudi sickle cell anaemia patients	1990	1973147	10.1159/000153927	Cross-sectional			Saudi Arabia	174		Exploratory
461	Powars DR, Chan L, Schroeder WA	Beta S-gene-cluster haplotypes in sickle cell anemia: clinical implications	1990	1700639	https://journals.lww.com/jpho-online/abstract/1990/01230/_s_gene_cluster_haplotypes_in_sickle_cell_anemia_.22.aspx	Cross-sectional			USA	167 for beta-globin haplotypes; 161 for alpha-thal analysis		Exploratory
462	Koshy M, Entsuah R, Koranda A, et al.	Leg ulcers in patients with sickle cell disease	1989	2475188		Prospective cohort	10+	CSSCD	USA	703		Exploratory
463	Ballas SK, Talacki CA, Rao VM, Steiner RM	The prevalence of avascular necrosis in sickle cell anemia: correlation with alpha-thalassemia	1989	2634666	10.3109/03630268908998842	Cross-sectional	18-63		USA	52		Exploratory
464	Tejuca M, Martinez G, Ferreira R, et al.	Alpha-thalassemia changes the cell density profile in sickle cell anaemia	1989	2583597		Case-control	Children and adults		Cuba	65		Exploratory
465	Schroeder WA, Powars DR, Kay LM, et al.	Beta-cluster haplotypes, alpha-gene status, and hematological data from SS, SC, and S-beta-thalassemia patients in southern California	1989	2473969	10.3109/03630268909003397	Cross-sectional	5-75		USA	221		Exploratory
466	Ballas SK, Larner J, Smith ED, Surrey S, Schwartz E, Rappaport EF	Rheologic predictors of the severity of the painful sickle cell crisis	1988	3167204		Prospective cohort	10-63		USA	65		Exploratory
467	Kulozik AE, Kar BC, Serjeant GR, Serjeant BE, Weatherall DJ	The molecular basis of alpha thalassemia in India. Its interaction with the sickle cell gene	1988	2827816	10.1182/blood.V71.2.467.467	Cross-sectional			India	131 - but only 126 had DNA successfully isolated		Exploratory
468	Pajot N, Maier-Redelsperger M, Dode C, Labie D, Girot R	Density distribution of red cells and prognostic significance in 50 patients with homozygous sickle-cell disease	1988	3209123		Retrospective cohort	1-27		France	27 (mix) - at least 17 children		Exploratory
469	Felice AE, McKie KM, Cleek MP, Marino EM, Kutlar A, McKie VC	Effects of alpha-thalassemia-2 on the developmental changes of hematological values in children with sickle cell disease from Georgia	1987	2441597	10.1002/ajh.2830250405	Prospective cohort	1-15		USA	220		Exploratory
470	Falusi AG, Esan GJ, Ayyub H, Higgs DR	Alpha-thalassaemia in Nigeria: its interaction with sickle-cell disease	1987	3609256	10.1111/j.1600-0609.1987.tb00013.x	Cross-sectional	2-30		Nigeria	100 - but only 29 patients with hematological data, and only 28 used in analyses		Exploratory
471	Dover GJ, Chang VT, Boyer SH, Serjeant GR, Antonarakis S, Higgs DR	The cellular basis for different fetal hemoglobin levels among sickle cell individuals with two, three, and four alpha-globin genes	1987	2431731		Retrospective cohort	(20.6±9.5)		Jamaica	101		Exploratory
472	Williams S, Maude GH, Serjeant GR	Clinical presentation of sickle cell-hemoglobin C disease	1986	3761071	10.1016/s0022-3476(86)80217-7	Prospective cohort	2.8-10.4	Jamaica Cohort Study	Jamaica	166 - only 143 characterized for alpha-thal		Exploratory
473	Billett HH, Kim K, Fabry ME, Nagel RL	The percentage of dense red cells does not predict incidence of sickle cell painful crisis	1986	3719102	10.1182/blood.V68.1.301.301	Cross-sectional	(34.6±11.5)		USA	36 - only 25 characterized for alpha-thal		Exploratory
474	Milner PF, Garbutt GJ, Nolan-Davis LV, Jonah F, Wilson LB, Wilson JT	The effect of Hb F and alpha-thalassemia on the red cell indices in sickle cell anemia	1986	2420172	10.1002/ajh.2830210407	Cross-sectional	15-62		USA	102		Exploratory
475	Stevens MC, Maude GH, Beckford M, et al.	Alpha thalassemia and the hematology of homozygous sickle cell disease in childhood	1986	2417644		Prospective cohort		Jamaica Cohort Study	Jamaica	266		Exploratory
476	Bainbridge R, Higgs DR, Maude GH, Serjeant GR	Clinical presentation of homozygous sickle cell disease	1985	2582106	10.1016/s0022-3476(85)80230-4	Prospective cohort, cross-sectional	1-10	Jamaica Cohort Study	Jamaica	305		Exploratory
477	Noguchi CT, Dover GJ, Rodgers GP, et al.	Alpha thalassemia changes erythrocyte heterogeneity in sickle cell disease	1985	2581999	10.1172/JCI111870	Case-control			Jamaica	52		Exploratory
478	Nagel RL, Fabry ME, Pagnier J, et al.	Hematologically and genetically distinct forms of sickle cell anemia in Africa. The Senegal type and the Benin type	1985	2579336	10.1056/NEJM198504043121403	Cross-sectional	4+, Senegal: (10.2±3.74); Benin: (19.2±9.17)		Benin, Senegal	69		Exploratory
479	Labie D, Pagnier J, Lapoumeroulie C, et al.	Common haplotype dependency of high G gamma-globin gene expression and high Hb F levels in beta-thalassemia and sickle cell anemia patients	1985	2580306	10.1073/pnas.82.7.2111	Cross-sectional	1+		Benin, Senegal	34		Exploratory
480	el-Hazmi MA	Clinical manifestation and laboratory findings of sickle cell anaemia in association with alpha-thalassaemia in Saudi Arabia	1985	2420134	10.1159/000206194	Cross-sectional	5-50 (17±)		Saudi Arabia	90		Exploratory
481	Steinberg MH, Coleman MB, Adams JG, Rosenstock W	Interaction between HBS-beta-o-thalassemia and alpha-thalassemia	1984	6083725	10.1097/00000441-198412000-00001	Prospective cohort, cross-sectional	(16.9±10.4)	CSSCD	USA	151		Exploratory
482	Fabry ME, Mears JG, Patel P, et al.	Dense cells in sickle cell anemia: the effects of gene interaction	1984	6207871	10.1182/blood.V64.5.1042.1042	Cross-sectional	10+		USA	100 (43 with complete data >10yo)		Exploratory
483	Steinberg MH, Rosenstock W, Coleman MB, et al.	Effects of thalassemia and microcytosis on the hematologic and vasoocclusive severity of sickle cell anemia	1984	6722353	10.1182/blood.V63.6.1353.1353	Prospective cohort, cross-sectional	2+	CSSCD	USA	2141		Exploratory
484	Embury SH, Clark MR, Monroy G, Mohandas N	Concurrent sickle cell anemia and alpha-thalassemia. Effect on pathological properties of sickle erythrocytes	1984	6690472	10.1172/JCI111181	Cross-sectional			USA	45		Exploratory
485	Rucknagel D, Ferrucci S, Whitten CF, et al.	alpha-Thalassemia and HbF concentration in sickle cell anemia	1984	6209727		Case-control	Children		USA	79 children		Exploratory
486	Higgs DR, Aldridge BE, Lamb J, et al.	The interaction of alpha-thalassemia and homozygous sickle-cell disease	1982	6176865	10.1056/NEJM198206173062402	Case-control	27mo-68yr; a-/a-: (22.75±14.19); a-/aa: (22.61±13.83); aa/aa: (22.85±14.39)		Jamaica	176 = 44 SCD + -alpha/-alpha; 44 SCD + -alpha/alpha; 88 SCD alpha/alpha		Exploratory
487	Embury SH, Dozy AM, Miller J, et al.	Concurrent sickle-cell anemia and alpha-thalassemia: effect on severity of anemia	1982	6172710	10.1056/NEJM198202043060504	Cross-sectional	4-41		USA	47		Exploratory
488	Altay C, Gravely ME, Joseph BR, Williams DF	alpha-thalassemia-2 and the variability of hematological values in children with sickle cell anemia	1981	7267182	10.1203/00006450-198108000-00004	Cross-sectional	3-13.5		USA	70		Exploratory
489	Bauer DE, Kamran SC, Lessard S, et al.	An erythroid enhancer of BCL11A subject to genetic variation determines fetal hemoglobin level	2013	24115442	10.1126/science.1242088	Prospective cohort		CSSCD	USA	1178		Exploratory
490	Chaturvedi S, Bhatnagar P, Bean CJ, et al.	Genome-wide association study to identify variants associated with acute severe vaso-occlusive pain in sickle cell anemia	2017	28584135	10.1182/blood-2017-02-769661	Clinical trial, prospective cohort	2-12 (8.2±2.8)	CSSCD, SIT	US, UK, Canada, France	1293		Exploratory
491	Lee N, Makani J, Tluway F, et al.	Decreased Hepcidin Levels Are Associated with Low Steady-state Hemoglobin in Children With Sickle Cell Disease in Tanzania	2018	30056060	10.1016/j.ebiom.2018.07.024	Prospective cohort	at sample collection: 3-18	MSC	Tanzania	269 samples from 199 children		Exploratory, Meta
492	Adorno EV, Zanette Â, Lyra I, Seixas MO, Reis MG, Gonçalves MS	Clinical and molecular characteristics of sickle cell anemia in the northeast of Brazil	2008	WOS:000258695800003	10.1590/s1415-47572008000400003	Cross-sectional	1-73 (19.1±13.6)		Brazil	125		Exploratory
493	Marouf R, Gupta R, Haider MZ, Al-Wazzan H, Adekile AD	Avascular necrosis of the femoral head in adult Kuwaiti sickle cell disease patients	2003	12975550	10.1159/000072406	Cross-sectional	17-44 (26.7±9.3)		Kuwait	23		Exploratory
494	Darshana T, Bandara D, Nawarathne U, et al.	Sickle cell disease in Sri Lanka: clinical and molecular basis and the unanswered questions about disease severity	2020	32631379	10.1186/s13023-020-01458-w	Cross-sectional			Sri Lanka	60		Exploratory
495	Costa FF, Tavella MH, Zago MA	DELETION TYPE ALPHA-THALASSEMIA AMONG BRAZILIAN PATIENTS WITH SICKLE-CELL ANEMIA	1989	WOS:A1989AX75300014		Cross-sectional			Brazil	41		Exploratory
496	Serjeant GR, Chin N, Asnani MR, et al.	Causes of death and early life determinants of survival in homozygous sickle cell disease: The Jamaican cohort study from birth	2018	29494636	10.1371/journal.pone.0192710	Prospective cohort	Birth Cohort (0-43)	Jamaica Cohort Study	Jamaica	311		Meta
497	Condon PI, Marsh RJ, Maude GH, Higgs DR, Weatherall DJ, Serjeant GR	Alpha thalassaemia and the macular vasculature in homozygous sickle cell disease	1983	6639911	10.1136/bjo.67.11.779	Prospective cohort, prospective case-control	10-44 (median 21.5)		Jamaica	28		Exploratory
498	Serjeant BE, Mason KP, Kenny MW, et al.	Effect of alpha thalassaemia on the rheology of homozygous sickle cell disease	1983	6639889	10.1111/j.1365-2141.1983.tb02163.x	Case-control	11-65		Jamaica	48		Exploratory
499	Torres LS, Okumura JV, Silva DG, et al.	Inflammation in Sickle Cell Disease: Differential and Down-Expressed Plasma Levels of Annexin A1 Protein	2016	27802331	10.1371/journal.pone.0165833	Cross-sectional	11-60 (19.4±)		Brazil	50		Exploratory
500	Adekile AD, Haider MZ, Serebour F, Al-Zaabi K, Tuli M	Serum Immunoglobulins and IgG Subclasses in SS Patients with Saudi Arabia/India Haplotype	1999	WOS:000082720400003	10.1159/000026090	Cross-sectional	2-16 (7.6 ±3.4)		Kuwait	29		Exploratory
501	Vyas P, Higgs DR, Weatherall DJ, Dunn D, Serjeant BE, Serjeant GR	The interaction of alpha thalassaemia and sickle cell-beta zero thalassaemia	1988	3219294	10.1111/j.1365-2141.1988.tb02515.x	Retrospective cohort	5-59		Jamaica	86		Exploratory
502	Cumming V, King L, Fraser R, Serjeant G, Reid M	Venous incompetence, poverty and lactate dehydrogenase in Jamaica are important predictors of leg ulceration in sickle cell anaemia	2008	18477043	10.1111/j.1365-2141.2008.07115.x	Prospective cohort	26-33	Jamaica Cohort Study	Jamaica	311		Exploratory
503	Dossou-Yovo OP, Zaccaria I, Benkerrou M, et al.	Effects of RANTES and MBL2 gene polymorphisms in sickle cell disease clinical outcomes: association of the g.In1.1T>C RANTES variant with protection against infections	2009	19425063	10.1002/ajh.21411	Prospective cohort	5-15 (8.2)		France, Benin	115		Meta
504	Rahimi Z, Vaisi-Raygani A, Merat A, Haghshenass M, Rezaei M	Level of hemoglobin F and Gγ gene expression in sickle cell disease and their association with haplotype and XmnI polymorphic site in south of Iran	2007	https://www.scopus.com/record/display.uri?eid=2-s2.0-39449137799&origin=inward&txGid=037bdfc0eac941dc19cc3a6e1114484e		Cross-sectional	5-46		Iran	70		Exploratory
505	Adekile AD, Owunwanne A, Al-Za'abi K, Haider MZ, Tuli M, Al-Mohannadi S	Temporal sequence of splenic dysfunction in sickle cell disease	2002	11835326	10.1002/ajh.10010	Cross-sectional	2-16		Kuwait	36		Exploratory
506	Hoppe C, Cheng S, Grow M, et al.	A novel multilocus genotyping assay to identify genetic predictors of stroke in sickle cell anaemia	2001	11553004	10.1046/j.1365-2141.2001.02997.x	Cross-sectional	cases: (7.1±3.5) (median 6.1); controls: (16.5±8.7) (median 16) - all controls 13+		USA	69		Exploratory, Meta
507	Al-Lamki Z, Wali YA, Shah W, Zachariah M, Rafique B, Ahmed S	Natural history of sickle hemoglobinopathies in Omani children	2000	https://www.scopus.com/inward/record.uri?eid=2-s2.0-0034441533&partnerID=40&md5=49b87b949b3eb4914150d04eade21459		Retrospective cohort	0-15 (8.2±3.50)		Oman	375		Exploratory
508	el-Hazmi MA, al-Swailem AR, Bahakim HM, al-Faleh FZ, Warsy AS	Effect of alpha thalassaemia, G-6-PD deficiency and Hb F on the nature of sickle cell anaemia in south-western Saudi Arabia	1990	1705730		Cross-sectional	(5.5±3.3)		Saudi Arabia	79		Exploratory
509	el-Hazmi MA, Bahakim HM, al-Swailem AM, Warsy AS	The features of sickle cell disease in Saudi children	1990	2213976	10.1093/tropej/36.4.148	Prospective cohort, retrospective cohort	1-12		Saudi Arabia	137		Exploratory
510	Falusi AG, Esan GJ	Foetal haemoglobin levels in sickle cell anaemia in Nigerians	1989	2474239		Cross-sectional	2-30		Nigeria	28 (mix)		Exploratory
511	de Ceulaer K, Higgs DR, Weatherall DJ, Hayes RJ, Serjeant BE, Serjeant GR	alpha-Thalassemia reduces the hemolytic rate in homozygous sickle-cell disease	1983	6866027	10.1056/NEJM198307213090320	Case-control	15+		Jamaica	22		Exploratory
512	Steinberg MH, Coleman MB, Adams JG, Platica O, Gillette P, Rieder RF	The effects of alpha-thalassaemia in HbSC disease	1983	6639890	10.1111/j.1365-2141.1983.tb02164.x	Cross-sectional	Adults, males: 18-52; females: 16-66		USA	53		Exploratory
513	Bernardo VS, Torres FF, Chaves NA, Okumura JV, da Silva DGH, Bonini-Domingos CR	Relationship of polymorphism rs3800231 in FOXO3 gene and clinical severity with oxidative stress markers in sickle cell disease	2020	https://www.scopus.com/record/display.uri?eid=2-s2.0-85079063546&doi=10.1016%2fj.mgene.2020.100660&origin=inward&txGid=8d6aa9f48ea0fe82cf6a295ad40b4ea0	10.1016/j.mgene.2020.100660	Cross-sectional	(29±14)		Brazil	196		Exploratory, Meta
514	Belisario AR, de Almeida JA, Mendes FG, et al.	Prevalence and risk factors for albuminuria and glomerular hyperfiltration in a large cohort of children with sickle cell anemia	2020	32083326	10.1002/ajh.25763	Retrospective cohort	1.6-20.9 (median 9.9, IQR: 8.3)		Brazil	555		Exploratory, Meta
515	Patel R, Kang S, Valeshabad AK, et al.	Kidney ultrasound findings according to kidney function in sickle cell anemia	2019	31379007	10.1002/ajh.25602	Retrospective cohort	24-36 (median 35)		USA	185		Exploratory
516	Uyoga S, Macharia AW, Mochamah G, et al.	The epidemiology of sickle cell disease in children recruited in infancy in Kilifi, Kenya: a prospective cohort study	2019	31451441	10.1016/S2214-109X(19)30328-6	Prospective cohort	recruitement: 3-12mo; follow-up <=5yr	Kilifi Genetic Birth Cohort Study (KGBCS)	Kenya	128		Exploratory, Meta
517	Amle DB, Patnayak RL, Verma V, et al.	VEGF Promoter Region 18-bp Insertion-Deletion Polymorphism in Sickle Cell Disease Patients with Microalbuminuria: A Pilot Study	2019	30988564	10.1007/s12288-018-1018-x	Case-control			India	60		Exploratory, Meta
518	Hassan FM, Alzahrani FM	Cytokines TNF-Alpha and IL-8 Gene Polymorphisms in Sickle Cell Anaemia Patients under Hydroxyurea Treatment	2018	https://www.scopus.com/inward/record.uri?eid=2-s2.0-85048313501&doi=10.7860%2fJCDR%2f2018%2f35740.11681&partnerID=40&md5=1076f9ba09b2613a9357fe2b08760a57	10.7860/jcdr/2018/35740.11681	Cross-sectional	no HU: (33.1±1.3); HU: (33.7±1.3)		Saudi Arabia	87		Exploratory
519	Laurentino MR, Barbosa MC, Santos TEJ, Perdigão ACB, Araújo FMC, Lemes RPG	Analysis of BCL11A gene polymorphisms and hemolysis parameters in patients with: sickle-cell disease	2018	https://www.scopus.com/inward/record.uri?eid=2-s2.0-85056276696&doi=10.5935%2f1676-2444.20180025&partnerID=40&md5=0a8ec9f1c15afe2d376b176d140e48a3	10.5935/1676-2444.20180025	Cross-sectional	18+		Brazil	45		Exploratory
520	Vasseur C, Domingues-Hamdi E, Pakdaman S, et al.	Elevated soluble alpha-hemoglobin pool in sickle cell anemia	2017	28646539	10.1002/ajh.24835	Cross-sectional	18+, (35.27±9.68)		France	27		Exploratory
521	Howell S, Marshall K, Reid M, McFarlane-Anderson N, McKenzie C	A cross-sectional clinic-based study exploring whether variants within genes coding for enzymes of the transmethylation and trans-sulphuration pathways are associated with inter-individual phenotypic variation in sickle cell anaemia	2017	https://www.scopus.com/inward/record.uri?eid=2-s2.0-85035812130&doi=10.7727%2fwimj.2016.205&partnerID=40&md5=8725c2b000d1c3f02e8fa4a2cd1866dc	10.7727/wimj.2016.205	Cross-sectional	(34.4±11)	Jamaica Cohort Study	Jamaica	371		Exploratory, Meta
522	Medeiros FS, Mendonca TF, Lopes KAM, et al.	Combined genotypes of the MBL2 gene related to low mannose-binding lectin levels are associated with vaso-occlusive events in children with sickle cell anemia	2017	28837214	10.1590/1678-4685-GMB-2016-0161	Cross-sectional	4mo-5yr (median: 3yr)		Brazil	126		Exploratory, Meta
523	Watanabe AM, Pianovski MAD, Lenzi L, Cat R	The frequency of βS-globin haplotypes in the state of Paraná, Brazil, and clinical: manifestations of sickle cell anemia	2017	https://www.scopus.com/inward/record.uri?eid=2-s2.0-85015813082&doi=10.5935%2f1676-2444.20170007&partnerID=40&md5=ae5f2db76364aa5617f6e5884ed22158	10.5935/1676-2444.20170007	Retrospective cohort	17-191mo (92.5mo±)		Brazil	52		Exploratory
524	Figueiredo CVB, Carvalho MOS, Santiago RP, et al.	Leptin − 2548 G > A gene polymorphism is associated with lipids metabolism and TGF-β alteration in sickle cell disease	2016	https://www.scopus.com/inward/record.uri?eid=2-s2.0-84992152205&doi=10.1016%2fj.mgene.2016.10.001&partnerID=40&md5=3a9dc91df4d03ffb3b30865a25df3c1a	10.1016/j.mgene.2016.10.001	Cross-sectional	HbSS: wild allele: (11.12±7.28); variant allele: (12.06±6.07); HbSC: wild allele: (10.20±3.36); variant allele: (8.47±4.89)		Brazil	103		Exploratory
525	Ben Sassi M, Chaouch L, Kalai M, et al.	Association of rs1319868, rs1567811 and rs8041224 of IGF1R gene with infection among sickle cell anemia Tunisian patients	2016	https://www.scopus.com/inward/record.uri?eid=2-s2.0-84993982943&doi=10.1016%2fj.achaem.2016.10.004&partnerID=40&md5=383e7cddc52b7d9ff11da6d4d94def86	10.1016/j.achaem.2016.10.004	Case-control	(29±3.8)		Tunisia	116		Exploratory
526	Purohit P, Patel S, Mohanty PK, Das P, Panigrahi J	Fetal Hemoglobin Modifies the Disease Manifestation of Severe Plasmodium Falciparum Malaria in Adult Patients with Sickle Cell Anemia	2016	27872735	10.4084/MJHID.2016.055	Prospective cohort	17-60 (25.4±8.8)		India	46		Exploratory
527	Leal AS, Martins PRJ, Balarin MAS, Pereira GA, Resende GAD	Haplotypes βs-globin and its clinical-haematological correlation in patients with sickle-cell anemia in Triângulo Mineiro, Minas Gerais, Brazil	2016	https://www.scopus.com/inward/record.uri?eid=2-s2.0-84971622113&doi=10.5935%2f1676-2444.20160001&partnerID=40&md5=a07ef4c241b1901f67a6a368debbf4b7	10.5935/1676-2444.20160001	Cross-sectional	31.1% 3-15; 39.3% 16-30; 24.6% 31-50; 4.9% >50		Brazil	61		Exploratory
528	Araujo NB, Domingos IF, Medeiros FS, et al.	Lack of association between the Duffy antigen receptor for chemokines (DARC) expression and clinical outcome of children with sickle cell anemia	2015	26045319	10.1016/j.imlet.2015.05.015	Cross-sectional	(median 5)		Brazil	133		Exploratory
529	Leila C, Miniar K, Dorra C, et al.	Gilbert syndrome acts as a risk factor of developing gallstone among β hemoglobinopathy Tunisian patients	2015	26375741	http://www.latunisiemedicale.com/article-medicale-tunisie.php?article=2779	Cross-sectional	cases: 25-46 (35±); controls: 18-24 (21±)		Tunisia	75		Exploratory
530	Lustosa Souza CR, Azevedo Shimmoto MM, Vicari P, Mecabo G, Arruda MM, Figueiredo MS	Klotho gene polymorphisms and their association with sickle cell disease phenotypes	2015	26190435	10.1016/j.bjhh.2015.02.009	Cross-sectional	(32.6±11.3)		Brazil	109		Exploratory
531	Rabab A	GSTM1 and GSTT1 Polymorphism in Egyptian Sickle Cell Anemia Patients	2013	https://www.scopus.com/inward/record.uri?eid=2-s2.0-84891644148&doi=10.4999%2fuhod.13025&partnerID=40&md5=cb94128ce169d6d453a44107cfed418f	10.4999/uhod.13025	Cross-sectional	4-17 (9.6±)		Egypt	37		Exploratory
532	Kangne HK, Jijina FF, Italia YM, et al.	The Fc receptor polymorphisms and expression of neutrophil activation markers in patients with sickle cell disease from Western India	2013	24191245	10.1155/2013/457656	Cross-sectional	(12±8.58)		India	185		Exploratory
533	Drasar ER, Menzel S, Fulford T, Thein SL	The effect of Duffy antigen receptor for chemokines on severity in sickle cell disease	2013	23753024	10.3324/haematol.2013.089243	Cross-sectional	total: 17-74 (36±); SS±SB0: 17-68 (34±)		UK	272		Exploratory
534	Lemonne N, Lamarre Y, Romana M, et al.	Does increased red blood cell deformability raise the risk for osteonecrosis in sickle cell anemia?	2013	23580637	10.1182/blood-2013-01-480277	Cross-sectional	cases: (39.3±13.1); controls: (32.5±12.2)		Guadeloupe (France)	97		Exploratory
535	El Deen MAK, Khorshied MM, El Sadani ZA, Amrousy YM, Galal NM	Mannose-binding lectin (MBL2) gene polymorphism in sickle cell anemia: an Egyptian study	2012	https://www.scopus.com/inward/record.uri?eid=2-s2.0-84877590598&doi=10.1007%2fs00580-012-1420-y&partnerID=40&md5=e6df194f4b65dee400cd56f86b3b79fe	10.1007/s00580-012-1420-y	Cross-sectional	3-18 (9.7±)		Egypt	50		Exploratory
536	Pandey S, Ranjan R, Firdos A, et al.	Relation between the uridine diphosphate glucuronosyltransferase 1A1 polymorphism and the bilirubin levels in sickle cell disease	2012	https://www.scopus.com/inward/record.uri?eid=2-s2.0-84866006326&partnerID=40&md5=237f0a000cb492add538b0f6ace7c3d6	https://www.jcdr.net/article_abstract.asp?issn=0973-709x&year=2012&volume=6&issue=5&page=821&issn=0973-709x&id=2208	Cross-sectional	HbSS: (11.2±5.4); HbSB-thal: (11.8±5.5)		India	HbSS: 50; HbSB-thal: 70		Exploratory
537	Pandey S, Pandey S, Mishra RM, Saxena R	Modulating Effect of the -158 gamma (C-->T) Xmn1 Polymorphism in Indian Sickle Cell Patients	2012	22348183	10.4084/MJHID.2012.001	Cross-sectional	SS (11.3±7.6), SB0±+ (12±8.3)		India	135		Exploratory
538	Heitzer AM, Longoria J, Rampersaud E, et al.	Fetal hemoglobin modulates neurocognitive performance in sickle cell anemia(✰,✰✰)	2022	35303690	10.1016/j.retram.2022.103335	Prospective cohort	6-24	SCCRIP	USA, Canada, UK, France	SCCRIP (166), CSSCD (156), SIT (114) = 408 children, 28 adults	CSSCD, SIT	Meta
539	de Freitas Dutra V, Leal VNC, Fernandes FP, Souza CRL, Figueiredo MS, Pontillo A	Genetic contribution and functional impairment of inflammasome in sickle cell disease	2022	34627079	10.1016/j.cyto.2021.155717	Retrospective cohort	(33.4±11.0)		Brazil	161 (148 adults, 13 child)		Exploratory, Meta
540	Garrett ME, Soldano KL, Erwin KN, et al.	Genome-wide meta-analysis identifies new candidate genes for sickle cell disease nephropathy	2022	36399516	10.1182/bloodadvances.2022007451	Clinical trial, cross-sectional	18+	OMG-SCD, Walk-PHaSST	USA, UK	1078 adults		Exploratory, Meta
541	Nardo-Marino A, Glenthøj A, Brewin JN, et al.	The significance of spleen size in children with sickle cell anemia	2022	36054667	10.1002/ajh.26703	Cross-sectional	7 mo-16 yr (8.4±)		UK	100 children		Exploratory
542	Wang X, Gardner K, Tegegn MB, et al.	Genetic variants of PKLR are associated with acute pain in sickle cell disease	2022	35271708	10.1182/bloodadvances.2021006668	Clinical trial	Children and adults	SIT	USA, Canada, UK, France	242 adults and 977 children		Meta, Contemporary
543	Adebayo OC, Betukumesu DK, Nkoy AB, et al.	Clinical and genetic factors are associated with kidney complications in African children with sickle cell anaemia	2022	34545573	10.1111/bjh.17832	Cross-sectional	2-18 (median 10, IQR 7–13)		DRC	361 children		Meta
544	Pincez T, Lo KS, D'Orengiani A, Garrett, M. E., et al.	Variation and impact of polygenic hematologic traits in monogenic sickle cell disease	2023	36226494	10.3324/haematol.2022.281180	Prospective cohort		CSSCD, GEN-MOD	USA, Canada, France	(CSSCD = 1,278),(GEN-MOD = 401), Mondor/Lyon=324, OMG=333	OMG-SCD	Exploratory, Meta
545	Walker TM, Hambleton IR, Mason KP, Serjeant G	Spleen size in homozygous sickle cell disease: trends in a birth cohort using ultrasound	2022	36259419	10.1259/bjr.20220634	Prospective cohort	6-24	Jamaica Cohort Study	Jamaica	206 (adults and children)		Meta
546	Ibrahim NS, Makhlouf MM, Shahin GH, Elghamrawy MK, Hussein NM	The impact of MCP1-2518A/G and CCR2-V64I genetic polymorphisms in Egyptian sickle cell disease patients	2022	36155203	10.1016/j.yexmp.2022.104834	Cross-sectional	Adults and children, 3-41 (13.6±9.8)		Egypt	80 = 56 children, 24 adults		Exploratory
547	Allard P, Alhaj N, Lobitz S, et al.	Genetic modifiers of fetal hemoglobin affect the course of sickle cell disease in patients treated with hydroxyurea	2022	34706496	10.3324/haematol.2021.278952	Prospective cohort	2-54 (12.6±8.5)	German SCD registry	Germany	164 - 131 children / 33 adults		Exploratory
548	Liyanage JSS, Estepp JH, Srivastava K, Li Y, Mori M, Kang G	GMEPS: a fast and efficient likelihood approach for genome-wide mediation analysis under extreme phenotype sequencing	2022	35266368	10.1515/sagmb-2021-0071	Prospective cohort		CSSCD	USA	156		Exploratory
549	Rizo-de la Torre LC, Borrayo-López FJ, Perea-Díaz FJ, et al.	Fetal hemoglobin regulating genetic variants identified in homozygous (HbSS) and heterozygous (HbSA) subjects from South Mexico	2022	36130307	10.1093/tropej/fmac073	Cross-sectional	0.3–48 (12.7±)		Mexico	24 (at least 12 children)		Exploratory
550	Boisson C, Renoux C, Nader E, et al.	Comparisons of oxygen gradient ektacytometry parameters between sickle cell patients with or without α-thalassaemia	2021	34396507	10.1111/bjh.17777	Cross-sectional	children and adults, 5+ (24·1±11·6)		France	109 (43 children, 66 adults)		Exploratory
551	Osunkalu VO, Ogbenna AA, Davies NO, et al.	Assessment of MTR Rs1805087 SNP as Possible Modifier of Sickle Cell Disease Severity in a Nigerian Population	2022	36455241	https://wajmed.com/ojs3.3__wajm/index.php/wajmed/article/view/308	Cross-sectional	18+		Nigeria	70 adults		Exploratory, Meta
552	Belvitch P, Casanova N, Sun X, et al.	A cortactin CTTN coding SNP contributes to lung vascular permeability and inflammatory disease severity in African descent subjects	2022	35181549	10.1016/j.trsl.2022.02.002	Retrospective cohort	(60.1±16.0)	PETROS, MESSI, iSPAAR	USA	177 (177 adults)		Exploratory
553	Germano I, Santos B, Delgadinho M, et al.	Genetic modulation of anemia severity, hemolysis level, and hospitalization rate in Angolan children with Sickle Cell Anemia	2022	36097125	10.1007/s11033-022-07831-1	Cross-sectional	3-12 (6.7±2.5)		Angola	200 (200 children)		Exploratory
554	Hariharan P, Gorivale M, Sawant P, Mehta P, Nadkarni A	Significance of genetic modifiers of hemoglobinopathies leading towards precision medicine	2021	34686692	10.1038/s41598-021-00169-x	Cross-sectional	HbF level ≤17.4%: (5.2±4.9), HbF level >17.4%: (7.1 ± 5.5)		India	100 children		Exploratory
555	Prohaska CC, Zhang X, Schwantes-An TL, et al.	RASA3 is a candidate gene in sickle cell disease-associated pulmonary hypertension and pulmonary arterial hypertension	2023	37101805	10.1002/pul2.12227	Clinical trial, prospective cohort, cross-sectional	Push 7.0–17.0 (13.0±) UIC 27.0–46.0 (35.0±) Walk-PHaSST 25.0–46.7 (35.3±)	UIC, PUSH, Walk-PHaAST	USA, UK	1171 (396 children, 775 adults)		Exploratory
556	Powell-Roach KL, Yao Y, Wallace MR, et al.	HUMAN STUDY COMT and DRD3 haplotype-associated pain intensity and acute care utilization in adult sickle cell disease	2022	35285297	10.1177/15353702221080716	Cross-sectional	19-70 (35.0±11.4)	UIC	USA	130 adults		Exploratory
557	Ndour EHM, Mnika K, Guèye Tall F, et al.	Effects of Senegal haplotype (Xmn1-rs7412844), alpha-thalassemia (3.7kb HBA1/HBA2 deletion), NPRL3-rs11248850 and BCL11A-rs4671393 variants on sickle cell nephropathy	2022	35611053		Cross-sectional	4-57 (20±)		Senegal	162, approx 81 children/81 adults		Exploratory
558	Menezes JF, Carvalho MOS, Rocha LC, et al.	Role of paraoxonase 1 activity and PON1 gene polymorphisms in sickle cell disease	2023	37137941	10.1038/s41598-023-34396-1	Case-control	HbSS (8.657 ± 0.388), HbSC (10.787 ± 0.621)		Brazil	154 children		Exploratory
559	Sales RR, Nogueira BL, Belisário AR, et al.	Fetal hemoglobin-boosting haplotypes of BCL11A gene and HBS1L-MYB intergenic region in the prediction of clinical and hematological outcomes in a cohort of children with sickle cell anemia	2022	36167770	10.1038/s10038-022-01079-0	Retrospective cohort	5.2-16.1 (9.8 ± 2.9)		Brazil	220 children		Exploratory
560	Manu GP, Segbefia C, N'Guessan B B, Coffie SA, Adjei GO	Association Between Selected Single Nucleotide Polymorphisms in Globin and Related Genes and Response to Hydroxyurea Therapy in Ghanaian Children with Sickle Cell Disease	2022	35300055	10.2147/pgpm.S351599	Cross-sectional	Children, (7.9±3.1)		Ghana	110 children		Exploratory
561	Brewin JN, Nardo-Marino A, Stuart-Smith S, et al.	The pleiotropic effects of α-thalassemia on HbSS and HbSC sickle cell disease: Reduced erythrocyte cation co-transport activity, serum erythropoietin, and transfusion burden, do not translate into increased survival	2022	35802781	10.1002/ajh.26652	Retrospective cohort	HbSS: 7.5–78 (34.8±), HbSC: 15.4–80.5 (45.1±)		UK	899 (mix)		Exploratory
562	Powell-Roach KL, Yao Y, Cao X, et al.	Analysis of AVPR1A, thermal and pressure pain thresholds, and stress in sickle cell disease	2022	36688082	10.3389/fpain.2022.1060245	Cross-sectional	18+, (median 33.5, IQR 26.25-44)	UIC	USA	150 adults		Exploratory, Meta
563	Hamadi A, Mir R, Mahzari A, et al.	Molecular Determination of Vascular Endothelial Growth Factor, miRNA-423 Gene Abnormalities by Utilizing ARMS-PCR and Their Association with Fetal Hemoglobin Expression in the Patients with Sickle Cell Disease	2022	35735616	10.3390/cimb44060175	Cross-sectional	Adults		Saudi Arabia	127 adults		Exploratory
564	Bernaudin F, Arnaud C, Kamdem A, et al.	Incidence, kinetics, and risk factors for intra- and extracranial cerebral arteriopathies in a newborn sickle cell disease cohort early assessed by transcranial and cervical color Doppler ultrasound	2022	36188389	10.3389/fneur.2022.846596	Prospective cohort	Children assessed prior to 2 years of age		France	454 children		Exploratory, Meta
565	Duru AN, Ocheni S, Ibegbulam O, Okpala I	Plasma Concentration of 12-Hydroxyeicosatetraenoic Acid, Single Nucleotide Polymorphisms of 12-Lipooxygenase Gene and Vaso-Occlusion in Sickle Cell Disease	2021	34713264	10.3389/fgeed.2021.722190	Cross-sectional	4–52		Nigeria	50 (approx 35 adults / 15 children)		Exploratory
566	Dosunmu-Ogunbi A, Yuan S, Reynolds M, et al.	SOD2 V16A amplifies vascular dysfunction in sickle cell patients by curtailing mitochondria complex IV activity	2022	34958669	10.1182/blood.2021013350	Clinical trial		Walk-PHaSST	USA, UK	410 adults		Exploratory, Meta
567	Kumkhaek C, Kim C, Kurban G, et al.	Single nucleotide polymorphisms in SAR1A coding regions in sickle cell disease and their potential miRNA binding sites	2022	36467826	10.1002/jha2.542	Retrospective cohort	Adults	Howard	USA	32 adults		Exploratory
568	Dehury S, Mohanty PK, Patel S, et al.	Profiling of 35 Cases of Hb S/Hb E (HBB: c.20A>T/HBB: c.79G>a), Disease and Association with α-Thalassemia and β-Globin Gene Cluster Haplotypes from Odisha, India	2021	35243949	10.1080/03630269.2021.1965618	Case-control	14.1±10.35		India	24 children, 11 adults = 35 total		Exploratory
569	Hassab H, Hanafi M, Elbeheiry A, Hassan M, Chazli YE	Does TGFBR3 Polymorphism Increase the Risk of Silent Cerebral Infarction in Egyptian Children with Sickle Cell Disease?	2023	35781614	10.1007/s12098-022-04181-5	Cross-sectional	2-18		Egypt	50 children		Exploratory
570	Knisely MR, Yang Q, Stauffer N, et al.	Evaluating Associations between Average Pain Intensity and Genetic Variation in People with Sickle Cell Disease: An Exploratory Study	2023	36096903	10.1016/j.pmn.2022.08.002	Cross-sectional	17-45 (28.7 ± 7.9)	SCDIC	USA	1 child, 85 adults = 86 total		Exploratory
571	do Kleyton Palmeira Ó, da Silva Freire, A. K., de Nóbrega DN, Dos Santos Souza R, et al.	Polymorphisms and gene expression of metalloproteinases and their inhibitors associated with cerebral ischemic stroke in young patients with sickle cell anemia	2023	36720795	10.1007/s11033-023-08262-2	Cross-sectional	0-18		Brazil	251 children		Exploratory
572	Purohit P, Mohanty PK, Panigrahi J, Das K, Patel S	Effect of α(+) Thalassemia on the Severity of Plasmodium falciparum Malaria in Different Sickle Cell Genotypes in Indian Adults: A Hospital-Based Study	2023	37122241	10.1080/03630269.2023.2168201	Case-control	15-65		India	92 (mostly adults)		Exploratory
573	Earley EJ, Kelly S, Fang F, et al.	Genome-wide association study of early ischaemic stroke risk in Brazilian individuals with sickle cell disease implicates ADAMTS2 and CDK18 and uncovers novel loci	2023	36602125	10.1111/bjh.18637	Retrospective cohort	(20.6±13.1)	Brazil SCD Cohort Study	Brazil	1333 (mix)	Walk-PHaSST, PUSH	Exploratory, Meta
574	Olupot-Olupot P, Tomlinson G, Williams TN, et al.	Hydroxyurea treatment is associated with lower malaria incidence in children with sickle cell anemia in sub-Saharan Africa	2023	36375125	10.1182/blood.2022017051	Clinical trial	1-10	REACH	DRC, Angola, Uganda, Kenya	606 children		Exploratory, Meta
575	Cappelli B, Scigliuolo GM, Boukouaci W, et al.	Impact of the human leucocyte antigen (HLA)-B leader peptide dimorphism and HLA-A expression on outcomes of stem cell transplantation for sickle cell disease	2021	34340249	10.1111/bjh.17665	Retrospective cohort			Multinational (unspecified)	714 (mix)		Exploratory
576	Liyanage JSS, Estepp JH, Srivastava K, et al.	A Versatile and Efficient Novel Approach for Mendelian Randomization Analysis with Application to Assess the Causal Effect of Fetal Hemoglobin on Anemia in Sickle Cell Anemia	2022	WOS:000873354200001	10.3390/math10203743	Clinical trial, prospective cohort, cross-sectional		SCCRIP, BCM, SIT	USA, Canada, UK, France	1309 (mixed)		Exploratory
577	Khorshied MM, Shaheen IA, Selim YMM, Elshahawy AO, Youssry I	Impact of Superoxide Dismutase Genetic Polymorphism (SOD2 Val16Ala) and Superoxide Dismutase Level on Disease Severity in a Cohort of Egyptian Sickle Cell Disease Patients	2022	WOS:000818865000008	10.4084/mjhid.2022.037	Cross-sectional	1-37 (17.56±6.77)		Egypt	100 = 50 children, 50 adults		Exploratory
578	Nardo-Marino A, Petersen J, Brewin JN, et al.	Oxygen gradient ektacytometry does not predict pain in children with sickle cell anaemia	2022	WOS:000725495600001	10.1111/bjh.17975	Cross-sectional	0-16		UK	87 children		Exploratory
579	Martins JO, Pagani F, Dezan MR, et al.	Impact of HLA-G +3142C>G on the development of antibodies to blood group systems other than the Rh and Kell among sensitized patients with sickle cell disease	2022	35487873	10.1016/j.transci.2022.103447	Case-control	Alloimmunized: (33.62 ± 16.62) Not alloimmunized: (27.5 ± 15.47)		Brazil	213 adults		Exploratory
580	da Costa-Júnior DA, Santos APP, da Silva CM, Velloso-Rodrigues C	Growth Hormone/Insulin-like Growth Factor 1 Axis Associated with Modifier Factors in Children with Sickle Cell Anemia	2022	35240969	10.2174/1871530322666220303164029	Cross-sectional	(8.2±2.2)		Brazil	39 children		Exploratory
581	Kengne Fotsing CB, Pieme CA, Biapa Nya PC, et al.	Relation between haptoglobin polymorphism and oxidative stress status, lipid profile, and cardiovascular risk in sickle cell anemia patients	2022	35229039	10.1002/hsr2.465	Cross-sectional	1-40		Cameroon	102 = 92 children, 10 adults		Exploratory
582	Sokkar MF, Kamal L, Salama N, Hamdy M	Thrombophilic mutations and risk of vascular complications in sickle cell disease	2022	https://www.scopus.com/inward/record.uri?eid=2-s2.0-85126580023&doi=10.1016%2fj.genrep.2022.101595&partnerID=40&md5=2595a081fbbb63e5470603b567fb7dbe	10.1016/j.genrep.2022.101595	Case-control	(12.8±8.4)		Egypt	82 children		Exploratory
583	Lakkakula BVKS, Pattnaik S	Hbb gene cluster haplotype diversity in sickle cell anemia patients of chhattisgarh, india	2021	https://www.scopus.com/inward/record.uri?eid=2-s2.0-85119364668&doi=10.7324%2fJABB.2021.9509&partnerID=40&md5=c08fbd9dd5a32c2b89c059032359df64	10.7324/JABB.2021.9509	Cross-sectional	Arab-Indian (16.28 ± 9.25) Senegal (19.40 ± 14.24) Benin (18.50 ± 9.19) Cameroon (17.50 ± 9.19) Atypical (16.83 ± 9.15)		India	190 = ~95 children/95 adults		Exploratory

## Sheet: eTable 2
eTable 2. Data Extracted and Utilized in This Systematic Review and Meta-Analysis, Excluding Genome-Wide Summary Statistics. Reference number corresponds to main text reference number. Gene names separated by arrows (“<>”) indicate SNPs in the intergenic region were associated with the Phenotype/Outcome, and gene names separated by a slash (“/”) indicate that both genes were implicated, as in a p…
Reference Number	Result Number	Method of Analysis	Phenotype Category	Phenotype/Outcome	Other Covariates	SNP (RSID)	Gene	Effect Allele/Genotype	Other Allele/Genotype	N	Beta	OR/HR	SE	95% CI	P-value	Adjusted P	Significant Result? (S = sig, N = not sig)	Replication Details	Replication N	Replication Beta	Replication OR	Replication CI	Replication SE	Replication P	Replication Adjusted P	Analysis Group
17	1	GLMM with a binomial link function	Acute pain episode	VOP event occurrence	-α3.7, sex, exposure to hydroxyurea therapy, 5 PCs, and genotype-age interaction	PGS_5snps	TBC1D1/KCNJ6/FAAH/NR3C1/IL1A			327	0.73		0.12		3.2e-09		S									Exploratory
17	2	GLMM with a binomial link function	Acute pain episode	VOP event occurrence	-α3.7, age,sex, exposure to hydroxyurea therapy, 5 PCs, PGS_HbF + PGS_HbF x age + PGS_COMT	PGS_5snps + PGS_5snps x age	TBC1D1/KCNJ6/FAAH/NR3C1/IL1A			327					2.7e-06		S									Exploratory
17	3	GLMM with a binomial link function	Acute pain episode	VOP event occurrence	-α3.7, sex, exposure to hydroxyurea therapy, 5 PCs, and genotype-age interaction	PGS_COMT	COMT			327	0.29		0.08		0.0002		S	External in SAC w/ 1-side p-value w/o alpha-thal and w/o age-genotype interaction	175	0.07			0.04	0.055		Exploratory
17	4	GLMM with a binomial link function	Acute pain episode	VOP event occurrence	-α3.7, age,sex, exposure to hydroxyurea therapy, 5 PCs + PGS_HbF + PGS_HbF x age	PGS_COMT	COMT			327					0.009		S	External in SAC w/o alpha-thal						censored @11yo: 0.11; @14yo: 0.11		Exploratory
17	5	GLMM with a binomial link function	Acute pain episode	VOP event occurrence	-α3.7, age,sex, exposure to hydroxyurea therapy, 5 PCs	PGS_COMT	COMT			327					0.0098		S	External in SAC w/o alpha-thal						censored @11yo: 0.11; @14yo: 0.11		Exploratory
17	6	GLMM with a binomial link function	Acute pain episode	VOP event occurrence	-α3.7, age,sex, exposure to hydroxyurea therapy, 5 PCs, PGS_HbF + PGS_HbF x age	PGS_COMT + PGS_5snps + PGS_5snps x age	TBC1D1/KCNJ6/FAAH/NR3C1/IL1A/COMT			327					4.2e-07		S									Exploratory
17	7	GLMM with a binomial link function	Acute pain episode	VOP event occurrence	-α3.7, sex, exposure to hydroxyurea therapy, 5 PCs, and genotype-age interaction	PGS_HbF	Extended beta globin locus/BCL11A/HBS1L<>MYB			327	0.33		0.08		8.8e-05		S	External in SAC w/ 1-side p-value w/o alpha-thal	175	0.19			0.09	0.014		Exploratory
17	8	GLMM with a binomial link function	Acute pain episode	VOP event occurrence	-α3.7, age,sex, exposure to hydroxyurea therapy, 5 PCs	PGS_HbF + PGS_HbF x age	Extended beta globin locus/BCL11A/HBS1L<>MYB			327					0.007		S	External in SAC w/o alpha-thal	175					censored at 11yo: 0.06; @14yo: 0.03		Exploratory
17	9	GLMM with a binomial link function	Acute pain episode	VOP event occurrence	-α3.7, age,sex, exposure to hydroxyurea therapy, 5 PCs, PGS_COMT	PGS_HbF + PGS_HbF x age	Extended beta globin locus/BCL11A/HBS1L<>MYB			327					0.007		S	External in SAC w/o alpha-thal						censored @11yo: 0.06; @14yo: 0.03		Exploratory
17	10	GLMM with a binomial link function	Acute pain episode	VOP event occurrence	-α3.7, age,sex, exposure to hydroxyurea therapy, 5 PCs,%HbF	PGS_HbF + PGS_HbF x age	Extended beta globin locus/BCL11A/HBS1L<>MYB			284 (1095 longitudinal values)					0.19		N									Exploratory
17	11	GLMM with a binomial link function	Acute pain episode	VOP event occurrence	-α3.7, age,sex, exposure to hydroxyurea therapy, 5 PCs	PGS_HbF + PGS_HbF x age + PGS_COMT	Extended beta globin locus/BCL11A/HBS1L<>MYB/COMT			327					0.0008		S	External in SAC w/o alpha-thal						censored @11yo: 0.045; @14yo: 0.02		Exploratory
17	12	GLMM with a binomial link function	Acute pain episode	VOP event occurrence	-α3.7, sex, exposure to hydroxyurea therapy, 5 PCs, and genotype-age interaction	PGS_HbF+COMT	Extended beta globin locus/BCL11A/HBS1L<>MYB/COMT			327	0.32		0.06		1e-07		S	External in SAC w/ 1-side p-value w/o alpha-thal	175	0.08			0.05	0.065		Exploratory
17	13	GLMM with a binomial link function	Acute pain episode	VOP event occurrence	-α3.7, sex, exposure to hydroxyurea therapy, 5 PCs, and genotype-age interaction	PGS_HbF+COMT+5snps	Extended beta globin locus/BCL11A/HBS1L<>MYB/COMT/TBC1D1/KCNJ6/FAAH/NR3C1/IL1A			327	0.42		0.06		4.1e-13		S									Exploratory
17	14	GLMM	Acute pain episode	VOP event rate	age, sex, exposure to hydroxyurea therapy, and 5 PCs	Alpha-thal	Alpha globin	-a3.7	a	327	0.29		0.23		0.22		N									Meta
17	15	GLMM with a quasi-Poisson link function	Acute pain episode	VOP event rate	-α3.7, sex, exposure to hydroxyurea therapy, 5 PCs, and genotype-age interaction	PGS_5snps	TBC1D1/KCNJ6/FAAH/NR3C1/IL1A			327	0.6		0.09		5.8e-10		S									Exploratory
17	16	GLMM with a quasi-Poisson link function	Acute pain episode	VOP event rate	-α3.7, sex, exposure to hydroxyurea therapy, 5 PCs, and genotype-age interaction	PGS_COMT	COMT			327	0.29		0.06		2.7e-05		S	External in SAC w/ 1-side p-value w/o alpha-thal	175	0.07			0.04	0.04		Exploratory
17	17	GLMM	Acute pain episode	VOP event rate	-α3.7, age, sex, exposure to hydroxyurea therapy, and 5 PCs, PGS_HbF, PGS_HbF x age	PGS_COMT	COMT			327	0.3		0.07		5.6e-05		N	External in SAC w/o alpha-thal	175	0.07			0.04	0.041		Exploratory
17	18	GLMM	Acute pain episode	VOP event rate	-α3.7, age, exposure to hydroxyurea therapy, and 5 PCs, genotype-age interaction, PGS_HbF, PGS_HbF x age	PGS_COMT	COMT			327	0.35		0.11		0.001		S									Exploratory
17	19	GLMM	Acute pain episode	VOP event rate	-α3.7, age, exposure to hydroxyurea therapy, and 5 PCs	PGS_COMT	COMT			327	0.22		0.07		0.003		S									Exploratory
17	20	GLMM	Acute pain episode	VOP event rate	-α3.7, age, exposure to hydroxyurea therapy, and 5 PCs, genotype-age interaction	PGS_COMT	COMT			327	0.3		0.1		0.0032		S									Exploratory
17	21	GLMM	Acute pain episode	VOP event rate	-α3.7, age, exposure to hydroxyurea therapy, and 5 PCs, genotype-age interaction	PGS_COMT	COMT			327	0.27		0.09		0.004		S									Exploratory
17	22	GLMM	Acute pain episode	VOP event rate	-α3.7, age, exposure to hydroxyurea therapy, and 5 PCs, genotype-age interaction, PGS_HbF, PGS_HbF x age	PGS_COMT	COMT			327	0.24		0.09		0.0099		S									Exploratory
17	23	GLMM	Acute pain episode	VOP event rate	-α3.7, age, exposure to hydroxyurea therapy, and 5 PCs	PGS_COMT	COMT			327	0.05		0.07		0.45		N									Exploratory
17	24	GLMM	Acute pain episode	VOP event rate	-α3.7, sex, exposure to hydroxyurea therapy, 5 PCs, and genotype-age interaction	PGS_HbF	Extended beta globin locus/BCL11A/HBS1L<>MYB			327	0.27		0.07		0.00012		S	External in SAC w/ 1-side p-value w/o alpha-thal	175	0.11			0.07	0.045		Exploratory
17	25	GLMM with a quasi-Poisson link function	Acute pain episode	VOP event rate	-α3.7, sex, exposure to hydroxyurea therapy, 5 PCs, and genotype-age interaction	PGS_HbF+COMT	Extended beta globin locus/BCL11A/HBS1L<>MYB/COMT			327	0.27		0.05		3.9e-08		S	External in SAC w/ 1-side p-value w/o alpha-thal	175	0.1			0.04	0.06		Exploratory
17	26	GLMM	Acute pain episode	VOP event rate	-α3.7, age, exposure to hydroxyurea therapy, and 5 PCs, genotype-age interaction	PGS_HbF+COMT	Extended beta globin locus/BCL11A/HBS1L<>MYB/COMT			327	0.39		0.08		5.6e-06		S									Exploratory
17	27	GLMM	Acute pain episode	VOP event rate	-α3.7, age, exposure to hydroxyurea therapy, and 5 PCs	PGS_HbF+COMT	Extended beta globin locus/BCL11A/HBS1L<>MYB/COMT			327	0.15		0.06		0.009		S									Exploratory
17	28	GLMM	Acute pain episode	VOP event rate	-α3.7, age, exposure to hydroxyurea therapy, and 5 PCs, genotype-age interaction	PGS_HbF+COMT	Extended beta globin locus/BCL11A/HBS1L<>MYB/COMT			327	0.21		0.06		0.0006		S									Exploratory
17	29	GLMM	Acute pain episode	VOP event rate	-α3.7, age, exposure to hydroxyurea therapy, and 5 PCs	PGS_HbF+COMT	Extended beta globin locus/BCL11A/HBS1L<>MYB/COMT			327	0.04		0.05		0.37		N									Exploratory
17	30	GLMM with a quasi-Poisson link function	Acute pain episode	VOP event rate	-α3.7, sex, exposure to hydroxyurea therapy, 5 PCs, and genotype-age interaction	PGS_HbF+COMT+5snps	Extended beta globin locus/BCL11A/HBS1L<>MYB/COMT/TBC1D1/KCNJ6/FAAH/NR3C1/IL1A			327	0.35		0.04		5.9e-14		S									Exploratory
17	31	GLMM	Acute pain episode	VOP event rate	-α3.7, age, sex, exposure to hydroxyurea therapy, 5 PCs, and genotype-age interaction	rs10128556	Extended beta globin locus	C	T	327	-0.17		0.32		0.6		N									Meta
17	32	GLMM	Acute pain episode	VOP event rate	-α3.7, age, sex, exposure to hydroxyurea therapy, 5 PCs, and genotype-age interaction	rs10128556	Extended beta globin locus	C	T	327	-0.25		0.43		0.51		N									Meta
17	33	GLMM	Acute pain episode	VOP event rate	-α3.7, age, sex, exposure to hydroxyurea therapy, 5 PCs, and genotype-age interaction	rs1042713	ADRB2	A	G	327	-0.18		0.19		0.36		N	Internal replication - Did not replicate (DNR)								Meta
17	34	GLMM	Acute pain episode	VOP event rate	-α3.7, age, sex, exposure to hydroxyurea therapy, 5 PCs, and genotype-age interaction	rs1042713	ADRB2	AA or AG	GG	327	-0.9		0.3		0.003		S	Internal replication - Did not replicate (DNR)								Meta
17	35	GLMM	Acute pain episode	VOP event rate	-α3.7, age, sex, exposure to hydroxyurea therapy, 5 PCs, and genotype-age interaction	rs1045642	ABCB1	A	G	327	0.54		0.24		0.022		S	Internal replication - Did not replicate (DNR)								Meta
17	36	GLMM	Acute pain episode	VOP event rate	-α3.7, age, sex, exposure to hydroxyurea therapy, 5 PCs, and genotype-age interaction	rs1045642	ABCB1	A	G	327	0.56		0.31		0.068		N	Internal replication - Did not replicate (DNR)								Meta
17	37	GLMM	Acute pain episode	VOP event rate	-α3.7, age, sex, exposure to hydroxyurea therapy, 5 PCs, and genotype-age interaction	rs10483639	GCH1	C	G	327	0.43		0.2		0.027		N	Internal replication - Did not replicate (DNR)								Meta
17	38	GLMM	Acute pain episode	VOP event rate	-α3.7, age, sex, exposure to hydroxyurea therapy, 5 PCs, and genotype-age interaction	rs10483639	GCH1	CC or CG	GG	327	0.61		0.3		0.043		N	Internal replication - Did not replicate (DNR)								Meta
17	39	GLMM	Acute pain episode	VOP event rate	-α3.7, age, sex, exposure to hydroxyurea therapy, 5 PCs, and genotype-age interaction	rs1061622	TNFRSF1B	G	T	327	0.61		0.25		0.013		N	Internal replication - Did not replicate (DNR)								Meta
17	40	GLMM	Acute pain episode	VOP event rate	-α3.7, age, sex, exposure to hydroxyurea therapy, 5 PCs, and genotype-age interaction	rs1061622	TNFRSF1B	G	T	327	0.67		0.3		0.024		N	Internal replication - Did not replicate (DNR)								Meta
17	41	GLMM	Acute pain episode	VOP event rate	-α3.7, age, sex, exposure to hydroxyurea therapy, 5 PCs, and genotype-age interaction	rs10877969	AVPR1A	T	C	327	-0.49		0.21		0.02		N	Internal replication - Did not replicate (DNR)								Meta
17	42	GLMM	Acute pain episode	VOP event rate	-α3.7, age, sex, exposure to hydroxyurea therapy, 5 PCs, and genotype-age interaction	rs10877969	AVPR1A	T	C	327	-0.59		0.3		0.048		N	Internal replication - Did not replicate (DNR)								Meta
17	43	GLMM	Acute pain episode	VOP event rate	-α3.7, age, sex, exposure to hydroxyurea therapy, 5 PCs, and genotype-age interaction	rs11003125	MBL2	C	G	327	0.53		0.27		0.05		N	Internal replication - Did not replicate (DNR)								Meta
17	44	GLMM	Acute pain episode	VOP event rate	-α3.7, age, sex, exposure to hydroxyurea therapy, 5 PCs, and genotype-age interaction	rs11003125	MBL2	C	G	327	0.62		0.31		0.047		N	Internal replication - Did not replicate (DNR)								Meta
17	45	GLMM	Acute pain episode	VOP event rate	-α3.7, age, sex, exposure to hydroxyurea therapy, 5 PCs, and genotype-age interaction	rs1143634	IL1B	A	G	327	0.85		0.3		0.0046		N	Internal replication - Did not replicate (DNR)								Meta
17	46	GLMM	Acute pain episode	VOP event rate	-α3.7, age, sex, exposure to hydroxyurea therapy, 5 PCs, and genotype-age interaction	rs1143634	IL1B	A	G	327	0.9		0.32		0.0059		N	Internal replication - Did not replicate (DNR)								Meta
17	47	GLMM	Acute pain episode	VOP event rate	-α3.7, age, sex, exposure to hydroxyurea therapy, 5 PCs, and genotype-age interaction	rs1427407	BCL11A	G	T	327	-0.78		0.26		0.0026		S	External in SAC w/ 1-side p-value w/o alpha-thal	175	-0.75			0.23	0.0007		Meta
17	48	GLMM	Acute pain episode	VOP event rate	-α3.7, age, sex, exposure to hydroxyurea therapy, 5 PCs, and genotype-age interaction	rs1427407	BCL11A	G	T	327	-0.77		0.31		0.015		S	External in SAC w/ 1-side p-value w/o alpha-thal	175	-0.73			0.25	0.0023		Meta
17	49	GLMM	Acute pain episode	VOP event rate	-α3.7, age, sex, exposure to hydroxyurea therapy, and 5 PCs, PGS_HbF, PGS_HbF x age	rs165599	ARVCF/COMT			327	0.33		0.23		0.15		N	External in SAC w/o alpha-thal	175	0.21			0.14	0.07		Exploratory
17	50	GLMM	Acute pain episode	VOP event rate	-α3.7, age, exposure to hydroxyurea therapy, and 5 PCs	rs165599	ARVCF/COMT			327	0.38		0.24		0.12		N									Exploratory
17	51	GLMM	Acute pain episode	VOP event rate	-α3.7, age, exposure to hydroxyurea therapy, and 5 PCs, genotype-age interaction	rs165599	ARVCF/COMT			327	-0.34		0.34		0.31		N									Exploratory
17	52	GLMM	Acute pain episode	VOP event rate	-α3.7, age, exposure to hydroxyurea therapy, and 5 PCs, genotype-age interaction, PGS_HbF, PGS_HbF x age	rs165599	ARVCF/COMT			327	-0.32		0.34		0.34		N									Exploratory
17	53	GLMM	Acute pain episode	VOP event rate	-α3.7, age, exposure to hydroxyurea therapy, and 5 PCs, genotype-age interaction, PGS_HbF, PGS_HbF x age	rs165599	ARVCF/COMT			327	0.78		0.33		0.02		S									Exploratory
17	54	GLMM	Acute pain episode	VOP event rate	-α3.7, age, exposure to hydroxyurea therapy, and 5 PCs, genotype-age interaction	rs165599	ARVCF/COMT			327	0.71		0.33		0.034		S									Exploratory
17	55	GLMM	Acute pain episode	VOP event rate	-α3.7, age, exposure to hydroxyurea therapy, and 5 PCs	rs165599	ARVCF/COMT			327	0.28		0.27		0.3		N									Exploratory
17	56	GLMM	Acute pain episode	VOP event rate	-α3.7, age, sex, exposure to hydroxyurea therapy, and 5 PCs, PGS_HbF, PGS_HbF x age	rs165599	ARVCF/COMT			327	0.61		0.3		0.043		N	External in SAC w/o alpha-thal	175	0.27			0.19	0.08		Exploratory
17	57	GLMM	Acute pain episode	VOP event rate	-α3.7, age, exposure to hydroxyurea therapy, and 5 PCs	rs165599	ARVCF/COMT			327	0.56		0.32		0.083		N									Exploratory
17	58	GLMM	Acute pain episode	VOP event rate	-α3.7, age, exposure to hydroxyurea therapy, and 5 PCs, genotype-age interaction	rs165599	ARVCF/COMT			327	-0.41		0.42		0.34		N									Exploratory
17	59	GLMM	Acute pain episode	VOP event rate	-α3.7, age, exposure to hydroxyurea therapy, and 5 PCs, genotype-age interaction, PGS_HbF, PGS_HbF x age	rs165599	ARVCF/COMT			327	-0.29		0.44		0.5		N									Exploratory
17	60	GLMM	Acute pain episode	VOP event rate	-α3.7, age, exposure to hydroxyurea therapy, and 5 PCs, genotype-age interaction, PGS_HbF, PGS_HbF x age	rs165599	ARVCF/COMT			327	1.2		0.42		0.005		S									Exploratory
17	61	GLMM	Acute pain episode	VOP event rate	-α3.7, age, exposure to hydroxyurea therapy, and 5 PCs, genotype-age interaction	rs165599	ARVCF/COMT			327	1.1		0.42		0.012		S									Exploratory
17	62	GLMM	Acute pain episode	VOP event rate	-α3.7, age, exposure to hydroxyurea therapy, and 5 PCs	rs165599	ARVCF/COMT			327	0.46		0.34		0.18		N									Exploratory
17	63	GLMM	Acute pain episode	VOP event rate	-α3.7, age, sex, exposure to hydroxyurea therapy, 5 PCs, and genotype-age interaction	rs17428041	GFRA2	C	T	327	0.64		0.27		0.02		N	Internal replication - Did not replicate (DNR)								Meta
17	64	GLMM	Acute pain episode	VOP event rate	-α3.7, age, sex, exposure to hydroxyurea therapy, 5 PCs, and genotype-age interaction	rs17428041	GFRA2	C	T	327	0.63		0.31		0.04		N	Internal replication - Did not replicate (DNR)								Meta
17	65	GLMM	Acute pain episode	VOP event rate	-α3.7, age, sex, exposure to hydroxyurea therapy, 5 PCs, and genotype-age interaction	rs1799722	BDKRB2	T	C	327	0.48		0.22		0.03		N	Internal replication - Did not replicate (DNR)								Meta
17	66	GLMM	Acute pain episode	VOP event rate	-α3.7, age, sex, exposure to hydroxyurea therapy, 5 PCs, and genotype-age interaction	rs1799722	BDKRB2	T	C	327	0.46		0.29		0.11		N	Internal replication - Did not replicate (DNR)								Meta
17	67	GLMM	Acute pain episode	VOP event rate	-α3.7, age, sex, exposure to hydroxyurea therapy, 5 PCs, and genotype-age interaction	rs1800587	IL1A<>LOC124907871	A	G	327	0.73		0.2		0.00022		S	Internal replication - was selected by TSIR in either additive or dominant model								Meta
17	68	GLMM	Acute pain episode	VOP event rate	-α3.7, age, sex, exposure to hydroxyurea therapy, 5 PCs, and genotype-age interaction	rs1800587	IL1A<>LOC124907871	A	G	327	0.88		0.31		0.0043		N	Internal replication - was selected by TSIR in either additive or dominant model								Meta
17	69	GLMM	Acute pain episode	VOP event rate	-α3.7, age, sex, exposure to hydroxyurea therapy, 5 PCs, and genotype-age interaction	rs1800783	NOS3	A	T	327	0.63		0.2		0.0017		S	Internal replication - Did not replicate (DNR)								Meta
17	70	GLMM	Acute pain episode	VOP event rate	-α3.7, age, sex, exposure to hydroxyurea therapy, 5 PCs, and genotype-age interaction	rs1800783	NOS3	A	T	327	0.64		0.31		0.039		N	Internal replication - Did not replicate (DNR)								Meta
17	71	GLMM	Acute pain episode	VOP event rate	-α3.7, age, sex, exposure to hydroxyurea therapy, 5 PCs, and genotype-age interaction	rs1947913	TRPA1	A	T	327	-0.43		0.21		0.04		N	Internal replication - Did not replicate (DNR)								Meta
17	72	GLMM	Acute pain episode	VOP event rate	-α3.7, age, sex, exposure to hydroxyurea therapy, 5 PCs, and genotype-age interaction	rs1947913	TRPA1	A	T	327	-0.12		0.31		0.69		N	Internal replication - Did not replicate (DNR)								Meta
17	73	GLMM	Acute pain episode	VOP event rate	-α3.7, age, sex, exposure to hydroxyurea therapy, 5 PCs, and genotype-age interaction	rs2295632	FAAH	G	T	327	-0.6		0.21		0.0039		S	Internal replication - was selected by TSIR in either additive or dominant model								Meta
17	74	GLMM	Acute pain episode	VOP event rate	-α3.7, age, sex, exposure to hydroxyurea therapy, 5 PCs, and genotype-age interaction	rs2295632	FAAH	G	T	327	-1		0.29		0.00043		S	Internal replication - was selected by TSIR in either additive or dominant model								Meta
17	75	GLMM	Acute pain episode	VOP event rate	-α3.7, age, sex, exposure to hydroxyurea therapy, 5 PCs, and genotype-age interaction	rs2591168	KCNJ3	A	G	327	-0.3		0.24		0.21		N	Internal replication - Did not replicate (DNR)								Meta
17	76	GLMM	Acute pain episode	VOP event rate	-α3.7, age, sex, exposure to hydroxyurea therapy, 5 PCs, and genotype-age interaction	rs2591168	KCNJ3	A	G	327	-0.66		0.29		0.027		N	Internal replication - Did not replicate (DNR)								Meta
17	77	GLMM	Acute pain episode	VOP event rate	-α3.7, age, sex, exposure to hydroxyurea therapy, 5 PCs, and genotype-age interaction	rs2835914	KCNJ6	C	G	327	0.47		0.2		0.02		N	Internal replication - was selected by TSIR in either additive or dominant model								Meta
17	78	GLMM	Acute pain episode	VOP event rate	-α3.7, age, sex, exposure to hydroxyurea therapy, 5 PCs, and genotype-age interaction	rs2835914	KCNJ6	C	G	327	1.3		0.34		0.00013		S	Internal replication - was selected by TSIR in either additive or dominant model								Meta
17	79	GLMM	Acute pain episode	VOP event rate	-α3.7, age, sex, exposure to hydroxyurea therapy, 5 PCs, and genotype-age interaction	rs28440105	Extended beta globin locus	A	C	327	1.1		0.48		0.022		S									Meta
17	80	GLMM	Acute pain episode	VOP event rate	-α3.7, age, sex, exposure to hydroxyurea therapy, 5 PCs, and genotype-age interaction	rs28440105	Extended beta globin locus	A	C	327	1.3		0.51		0.016		S									Meta
17	81	GLMM	Acute pain episode	VOP event rate	-α3.7, age, sex, exposure to hydroxyurea therapy, 5 PCs, and genotype-age interaction	rs2963155	NR3C1	G	A	327	-0.95		0.25		0.00019		S	Internal replication - was selected by TSIR in either additive or dominant model								Meta
17	82	GLMM	Acute pain episode	VOP event rate	-α3.7, age, sex, exposure to hydroxyurea therapy, 5 PCs, and genotype-age interaction	rs2963155	NR3C1	G	A	327	-1		0.29		0.00055		S	Internal replication - was selected by TSIR in either additive or dominant model								Meta
17	83	GLMM	Acute pain episode	VOP event rate	-α3.7, age, sex, exposure to hydroxyurea therapy, 5 PCs, and genotype-age interaction	rs3834466	Extended beta globin locus	G	GT	327	-0.49		0.86		0.57		N									Meta
17	84	GLMM	Acute pain episode	VOP event rate	-α3.7, age, sex, exposure to hydroxyurea therapy, 5 PCs, and genotype-age interaction	rs3834466	Extended beta globin locus	G	GT	327	-0.49		0.9		0.57		N									Meta
17	85	GLMM	Acute pain episode	VOP event rate	-α3.7, age, sex, exposure to hydroxyurea therapy, 5 PCs, and genotype-age interaction	rs4633	COMT	T	C	327	0.65		0.22		0.003		S	Internal replication - was selected by TSIR in either additive or dominant model								Meta
17	86	GLMM	Acute pain episode	VOP event rate	-α3.7, age, sex, exposure to hydroxyurea therapy, and 5 PCs, PGS_HbF, PGS_HbF x age	rs4633	COMT	T	C	327	0.62		0.22		0.0053		S	External in SAC w/o alpha-thal	175	0.33			0.14	0.0095		Meta
17	87	GLMM	Acute pain episode	VOP event rate	-α3.7, age, exposure to hydroxyurea therapy, and 5 PCs, genotype-age interaction, PGS_HbF, PGS_HbF x age	rs4633	COMT	T	C	327	0.83		0.33		0.014		S									Meta
17	88	GLMM	Acute pain episode	VOP event rate	-α3.7, age, exposure to hydroxyurea therapy, and 5 PCs, genotype-age interaction	rs4633	COMT	T	C	327	0.75		0.32		0.021		S									Meta
17	89	GLMM	Acute pain episode	VOP event rate	-α3.7, age, exposure to hydroxyurea therapy, and 5 PCs	rs4633	COMT	T	C	327	0.55		0.24		0.024		S									Meta
17	90	GLMM	Acute pain episode	VOP event rate	-α3.7, age, exposure to hydroxyurea therapy, and 5 PCs, genotype-age interaction	rs4633	COMT	T	C	327	0.55		0.31		0.074		N									Meta
17	91	GLMM	Acute pain episode	VOP event rate	-α3.7, age, exposure to hydroxyurea therapy, and 5 PCs, genotype-age interaction, PGS_HbF, PGS_HbF x age	rs4633	COMT	T	C	327	0.49		0.31		0.12		N									Meta
17	92	GLMM	Acute pain episode	VOP event rate	-α3.7, age, exposure to hydroxyurea therapy, and 5 PCs	rs4633	COMT	T	C	327	0.16		0.26		0.53		N									Meta
17	93	GLMM	Acute pain episode	VOP event rate	-α3.7, age, sex, exposure to hydroxyurea therapy, 5 PCs, and genotype-age interaction	rs4633	COMT	T	C	327	1		0.3		0.0006		S	Internal replication - was selected by TSIR in either additive or dominant model								Meta
17	94	GLMM	Acute pain episode	VOP event rate	-α3.7, age, sex, exposure to hydroxyurea therapy, and 5 PCs, PGS_HbF, PGS_HbF x age	rs4633	COMT	T	C	327	1		0.3		0.0007		N	External in SAC w/o alpha-thal	175	0.39			0.19	0.021		Meta
17	95	GLMM	Acute pain episode	VOP event rate	-α3.7, age, exposure to hydroxyurea therapy, and 5 PCs	rs4633	COMT	T	C	327	0.65		0.32		0.042		S									Meta
17	96	GLMM	Acute pain episode	VOP event rate	-α3.7, age, exposure to hydroxyurea therapy, and 5 PCs, genotype-age interaction, PGS_HbF, PGS_HbF x age	rs4633	COMT	T	C	327	0.9		0.45		0.05		N									Meta
17	97	GLMM	Acute pain episode	VOP event rate	-α3.7, age, exposure to hydroxyurea therapy, and 5 PCs, genotype-age interaction	rs4633	COMT	T	C	327	0.73		0.44		0.099		N									Meta
17	98	GLMM	Acute pain episode	VOP event rate	-α3.7, age, exposure to hydroxyurea therapy, and 5 PCs, genotype-age interaction	rs4633	COMT	T	C	327	1.2		0.42		0.0035		S									Meta
17	99	GLMM	Acute pain episode	VOP event rate	-α3.7, age, exposure to hydroxyurea therapy, and 5 PCs, genotype-age interaction, PGS_HbF, PGS_HbF x age	rs4633	COMT	T	C	327	1.2		0.42		0.006		S									Meta
17	100	GLMM	Acute pain episode	VOP event rate	-α3.7, age, exposure to hydroxyurea therapy, and 5 PCs	rs4633	COMT	T	C	327	0.46		0.34		0.19		N									Meta
17	101	GLMM	Acute pain episode	VOP event rate	-α3.7, age, sex, exposure to hydroxyurea therapy, 5 PCs, and genotype-age interaction	rs4644	LGALS3	A	C	327	-0.72		0.24		0.003		S	Internal replication - Did not replicate (DNR)								Meta
17	102	GLMM	Acute pain episode	VOP event rate	-α3.7, age, sex, exposure to hydroxyurea therapy, 5 PCs, and genotype-age interaction	rs4644	LGALS3	A	C	327	-0.69		0.3		0.02		N	Internal replication - Did not replicate (DNR)								Meta
17	103	GLMM	Acute pain episode	VOP event rate	-α3.7, age, sex, exposure to hydroxyurea therapy, 5 PCs, and genotype-age interaction	rs4680	COMT	A	G	327	0.73		0.24		0.002		S	Internal replication - was selected by TSIR in either additive or dominant model								Meta
17	104	GLMM	Acute pain episode	VOP event rate	-α3.7, age, sex, exposure to hydroxyurea therapy, and 5 PCs, PGS_HbF, PGS_HbF x age	rs4680	COMT	A	G	327	0.7		0.24		0.0036		S	External in SAC w/o alpha-thal	175	0.18			0.15	0.12		Meta
17	105	GLMM	Acute pain episode	VOP event rate	-α3.7, age, exposure to hydroxyurea therapy, and 5 PCs	rs4680	COMT	A	G	327	0.55		0.26		0.034		S									Meta
17	106	GLMM	Acute pain episode	VOP event rate	-α3.7, age, exposure to hydroxyurea therapy, and 5 PCs, genotype-age interaction, PGS_HbF, PGS_HbF x age	rs4680	COMT	A	G	327	0.74		0.39		0.06		N									Meta
17	107	GLMM	Acute pain episode	VOP event rate	-α3.7, age, exposure to hydroxyurea therapy, and 5 PCs, genotype-age interaction	rs4680	COMT	A	G	327	0.48		0.37		0.19		N									Meta
17	108	GLMM	Acute pain episode	VOP event rate	-α3.7, age, exposure to hydroxyurea therapy, and 5 PCs, genotype-age interaction	rs4680	COMT	A	G	327	0.83		0.32		0.0097		S									Meta
17	109	GLMM	Acute pain episode	VOP event rate	-α3.7, age, exposure to hydroxyurea therapy, and 5 PCs, genotype-age interaction, PGS_HbF, PGS_HbF x age	rs4680	COMT	A	G	327	0.74		0.32		0.024		S									Meta
17	110	GLMM	Acute pain episode	VOP event rate	-α3.7, age, exposure to hydroxyurea therapy, and 5 PCs	rs4680	COMT	A	G	327	0.25		0.26		0.33		N									Meta
17	111	GLMM	Acute pain episode	VOP event rate	-α3.7, age, sex, exposure to hydroxyurea therapy, 5 PCs, and genotype-age interaction	rs4680	COMT	AA or AG	GG	327	1.4		0.3		7.7e-06		S	Internal replication - was selected by TSIR in either additive or dominant model								Meta
17	112	GLMM	Acute pain episode	VOP event rate	-α3.7, age, sex, exposure to hydroxyurea therapy, and 5 PCs, PGS_HbF, PGS_HbF x age	rs4680	COMT	AA or AG	GG	327	1.4		0.3		1.1e-05		N	External in SAC w/o alpha-thal	175	0.26			0.19	0.09		Meta
17	113	GLMM	Acute pain episode	VOP event rate	-α3.7, age, exposure to hydroxyurea therapy, and 5 PCs	rs4680	COMT	AA or AG	GG	327	0.92		0.32		0.0046		S									Meta
17	114	GLMM	Acute pain episode	VOP event rate	-α3.7, age, exposure to hydroxyurea therapy, and 5 PCs, genotype-age interaction, PGS_HbF, PGS_HbF x age	rs4680	COMT	AA or AG	GG	327	1.2		0.46		0.01		S									Meta
17	115	GLMM	Acute pain episode	VOP event rate	-α3.7, age, exposure to hydroxyurea therapy, and 5 PCs, genotype-age interaction	rs4680	COMT	AA or AG	GG	327	0.96		0.44		0.031		S									Meta
17	116	GLMM	Acute pain episode	VOP event rate	-α3.7, age, exposure to hydroxyurea therapy, and 5 PCs, genotype-age interaction	rs4680	COMT	AA or AG	GG	327	1.6		0.42		0.00014		S									Meta
17	117	GLMM	Acute pain episode	VOP event rate	-α3.7, age, exposure to hydroxyurea therapy, and 5 PCs, genotype-age interaction, PGS_HbF, PGS_HbF x age	rs4680	COMT	AA or AG	GG	327	1.6		0.43		0.00031		S									Meta
17	118	GLMM	Acute pain episode	VOP event rate	-α3.7, age, exposure to hydroxyurea therapy, and 5 PCs	rs4680	COMT	AA or AG	GG	327	0.58		0.34		0.091		N									Meta
17	119	GLMM	Acute pain episode	VOP event rate	-α3.7, age, sex, exposure to hydroxyurea therapy, 5 PCs, and genotype-age interaction	rs4818	COMT	G	C	327	-1.1		0.28		0.00021		S	Internal replication - was selected by TSIR in either additive or dominant model								Meta
17	120	GLMM	Acute pain episode	VOP event rate	-α3.7, age, sex, exposure to hydroxyurea therapy, and 5 PCs, PGS_HbF, PGS_HbF x age	rs4818	COMT	G	C	327	-0.96		0.28		0.0007		S	External in SAC w/o alpha-thal	175	-0.11			0.17	0.26		Meta
17	121	GLMM	Acute pain episode	VOP event rate	-α3.7, age, exposure to hydroxyurea therapy, and 5 PCs, genotype-age interaction, PGS_HbF, PGS_HbF x age	rs4818	COMT	G	C	327	-2.5		0.52		4e-06		S									Meta
17	122	GLMM	Acute pain episode	VOP event rate	-α3.7, age, exposure to hydroxyurea therapy, and 5 PCs, genotype-age interaction	rs4818	COMT	G	C	327	-2.4		0.53		1.5e-05		S									Meta
17	123	GLMM	Acute pain episode	VOP event rate	-α3.7, age, exposure to hydroxyurea therapy, and 5 PCs	rs4818	COMT	G	C	327	-0.79		0.31		0.013		S									Meta
17	124	GLMM	Acute pain episode	VOP event rate	-α3.7, age, exposure to hydroxyurea therapy, and 5 PCs, genotype-age interaction	rs4818	COMT	G	C	327	-0.55		0.37		0.14		N									Meta
17	125	GLMM	Acute pain episode	VOP event rate	-α3.7, age, exposure to hydroxyurea therapy, and 5 PCs, genotype-age interaction, PGS_HbF, PGS_HbF x age	rs4818	COMT	G	C	327	-0.41		0.38		0.28		N									Meta
17	126	GLMM	Acute pain episode	VOP event rate	-α3.7, age, exposure to hydroxyurea therapy, and 5 PCs	rs4818	COMT	G	C	327	0.25		0.31		0.42		N									Meta
17	127	GLMM	Acute pain episode	VOP event rate	-α3.7, age, sex, exposure to hydroxyurea therapy, 5 PCs, and genotype-age interaction	rs4818	COMT	G	C	327	-1.1		0.3		0.00035		S	Internal replication - was selected by TSIR in either additive or dominant model								Meta
17	128	GLMM	Acute pain episode	VOP event rate	-α3.7, age, sex, exposure to hydroxyurea therapy, and 5 PCs, PGS_HbF, PGS_HbF x age	rs4818	COMT	G	C	327	-0.97		0.31		0.0016		N	External in SAC w/o alpha-thal	175	-0.07			0.21	0.37		Meta
17	129	GLMM	Acute pain episode	VOP event rate	-α3.7, age, exposure to hydroxyurea therapy, and 5 PCs, genotype-age interaction, PGS_HbF, PGS_HbF x age	rs4818	COMT	G	C	327	-2.6		0.56		7.9e-06		S									Meta
17	130	GLMM	Acute pain episode	VOP event rate	-α3.7, age, exposure to hydroxyurea therapy, and 5 PCs, genotype-age interaction	rs4818	COMT	G	C	327	-2.5		0.57		2.4e-05		S									Meta
17	131	GLMM	Acute pain episode	VOP event rate	-α3.7, age, exposure to hydroxyurea therapy, and 5 PCs	rs4818	COMT	G	C	327	-0.95		0.33		0.0052		S									Meta
17	132	GLMM	Acute pain episode	VOP event rate	-α3.7, age, exposure to hydroxyurea therapy, and 5 PCs, genotype-age interaction	rs4818	COMT	G	C	327	-0.54		0.4		0.18		N									Meta
17	133	GLMM	Acute pain episode	VOP event rate	-α3.7, age, exposure to hydroxyurea therapy, and 5 PCs, genotype-age interaction, PGS_HbF, PGS_HbF x age	rs4818	COMT	G	C	327	-0.37		0.41		0.37		N									Meta
17	134	GLMM	Acute pain episode	VOP event rate	-α3.7, age, exposure to hydroxyurea therapy, and 5 PCs	rs4818	COMT	G	C	327	0.23		0.34		0.5		N									Meta
17	135	GLMM	Acute pain episode	VOP event rate	-α3.7, age, sex, exposure to hydroxyurea therapy, 5 PCs, and genotype-age interaction	rs61028892	HBS1L<>MYB	G	C	327	-0.67		0.71		0.35		N									Meta
17	136	GLMM	Acute pain episode	VOP event rate	-α3.7, age, sex, exposure to hydroxyurea therapy, 5 PCs, and genotype-age interaction	rs61028892	HBS1L<>MYB	G	C	327	-0.67		0.71		0.35		N									Meta
17	137	GLMM	Acute pain episode	VOP event rate	-α3.7, age, sex, exposure to hydroxyurea therapy, 5 PCs, and genotype-age interaction	rs6269	COMT	G	A	327	-0.78		0.22		0.00035		S	Internal replication - was selected by TSIR in either additive or dominant model								Meta
17	138	GLMM	Acute pain episode	VOP event rate	-α3.7, age, sex, exposure to hydroxyurea therapy, and 5 PCs, PGS_HbF, PGS_HbF x age	rs6269	COMT	G	A	327	-0.76		0.22		0.0005		S	External in SAC w/o alpha-thal	175	-0.73			0.13	0.29		Meta
17	139	GLMM	Acute pain episode	VOP event rate	-α3.7, age, exposure to hydroxyurea therapy, and 5 PCs, genotype-age interaction, PGS_HbF, PGS_HbF x age	rs6269	COMT	G	A	327	-1.3		0.35		0.0002		S									Meta
17	140	GLMM	Acute pain episode	VOP event rate	-α3.7, age, exposure to hydroxyurea therapy, and 5 PCs, genotype-age interaction	rs6269	COMT	G	A	327	-1.3		0.34		0.00035		S									Meta
17	141	GLMM	Acute pain episode	VOP event rate	-α3.7, age, exposure to hydroxyurea therapy, and 5 PCs	rs6269	COMT	G	A	327	-0.54		0.23		0.022		S									Meta
17	142	GLMM	Acute pain episode	VOP event rate	-α3.7, age, exposure to hydroxyurea therapy, and 5 PCs, genotype-age interaction	rs6269	COMT	G	A	327	-0.46		0.29		0.11		N									Meta
17	143	GLMM	Acute pain episode	VOP event rate	-α3.7, age, exposure to hydroxyurea therapy, and 5 PCs, genotype-age interaction, PGS_HbF, PGS_HbF x age	rs6269	COMT	G	A	327	-0.4		0.29		0.17		N									Meta
17	144	GLMM	Acute pain episode	VOP event rate	-α3.7, age, exposure to hydroxyurea therapy, and 5 PCs	rs6269	COMT	G	A	327	-0.15		0.23		0.52		N									Meta
17	145	GLMM	Acute pain episode	VOP event rate	-α3.7, age, sex, exposure to hydroxyurea therapy, 5 PCs, and genotype-age interaction	rs6269	COMT	G	A	327	-0.75		0.29		0.009		N	Internal replication - was selected by TSIR in either additive or dominant model								Meta
17	146	GLMM	Acute pain episode	VOP event rate	-α3.7, age, sex, exposure to hydroxyurea therapy, and 5 PCs, PGS_HbF, PGS_HbF x age	rs6269	COMT	G	A	327	-0.68		0.29		0.019		N	External in SAC w/o alpha-thal	175	-0.24			0.2	0.12		Meta
17	147	GLMM	Acute pain episode	VOP event rate	-α3.7, age, exposure to hydroxyurea therapy, and 5 PCs, genotype-age interaction, PGS_HbF, PGS_HbF x age	rs6269	COMT	G	A	327	-1.2		0.44		0.0097		S									Meta
17	148	GLMM	Acute pain episode	VOP event rate	-α3.7, age, exposure to hydroxyurea therapy, and 5 PCs, genotype-age interaction	rs6269	COMT	G	A	327	-1.1		0.43		0.011		S									Meta
17	149	GLMM	Acute pain episode	VOP event rate	-α3.7, age, exposure to hydroxyurea therapy, and 5 PCs	rs6269	COMT	G	A	327	-0.74		0.32		0.023		S									Meta
17	150	GLMM	Acute pain episode	VOP event rate	-α3.7, age, exposure to hydroxyurea therapy, and 5 PCs, genotype-age interaction	rs6269	COMT	G	A	327	-0.49		0.39		0.21		N									Meta
17	151	GLMM	Acute pain episode	VOP event rate	-α3.7, age, exposure to hydroxyurea therapy, and 5 PCs, genotype-age interaction, PGS_HbF, PGS_HbF x age	rs6269	COMT	G	A	327	-0.36		0.4		0.36		N									Meta
17	152	GLMM	Acute pain episode	VOP event rate	-α3.7, age, exposure to hydroxyurea therapy, and 5 PCs	rs6269	COMT	G	A	327	-0.17		0.33		0.61		N									Meta
17	153	GLMM	Acute pain episode	VOP event rate	-α3.7, age, sex, exposure to hydroxyurea therapy, 5 PCs, and genotype-age interaction	rs6269-rs4633-rs4818-rs4680-rs165599	COMT	GCGGA/GCGGA or GCGGA/other	other/other	327	-3		0.82		0.00022		S									Meta
17	154	GLMM	Acute pain episode	VOP event rate	-α3.7, age, sex, exposure to hydroxyurea therapy, 5 PCs, and genotype-age interaction	rs6269-rs4633-rs4818-rs4680-rs165599	COMT	ACCGA/ACCGA or ACCGA/other	other/other	327	1.1		0.4		0.0047		S									Meta
17	155	GLMM	Acute pain episode	VOP event rate	-α3.7, age, sex, exposure to hydroxyurea therapy, 5 PCs, and genotype-age interaction	rs6269-rs4633-rs4818-rs4680-rs165599	COMT	ATCAA/ATCAA or ATCAA/other	other/other	327	0.57		0.29		0.014		N									Meta
17	156	GLMM	Acute pain episode	VOP event rate	-α3.7, age, sex, exposure to hydroxyurea therapy, 5 PCs, and genotype-age interaction	rs6269-rs4633-rs4818-rs4680-rs165599	COMT	GCCGG/GCCGG or GCCGG/other	other/other	327	-0.8		0.33		0.026		N									Meta
17	157	GLMM	Acute pain episode	VOP event rate	-α3.7, age, sex, exposure to hydroxyurea therapy, 5 PCs, and genotype-age interaction	rs6269-rs4633-rs4818-rs4680-rs165599	COMT	ATCGG/ATCGG or ATCGG/other	other/other	327	0.75		0.34		0.03		N									Meta
17	158	GLMM	Acute pain episode	VOP event rate	-α3.7, age, sex, exposure to hydroxyurea therapy, 5 PCs, and genotype-age interaction	rs6269-rs4633-rs4818-rs4680-rs165599	COMT	ATCAG/ATCAG or ATCAG/other	other/other	327	0.36		0.32		0.17		N									Meta
17	159	GLMM	Acute pain episode	VOP event rate	-α3.7, age, sex, exposure to hydroxyurea therapy, 5 PCs, and genotype-age interaction	rs6269-rs4633-rs4818-rs4680-rs165599	COMT	GCGGG/GCGGG or GCGGG/other	other/other	327	-0.54		0.41		0.19		N									Meta
17	160	GLMM	Acute pain episode	VOP event rate	-α3.7, age, sex, exposure to hydroxyurea therapy, 5 PCs, and genotype-age interaction	rs6269-rs4633-rs4818-rs4680-rs165599	COMT	GCCGA/GCCGA or GCCGA/other	other/other	327	-0.4		0.49		0.41		N									Meta
17	161	GLMM	Acute pain episode	VOP event rate	-α3.7, age, sex, exposure to hydroxyurea therapy, 5 PCs, and genotype-age interaction	rs6269-rs4633-rs4818-rs4680-rs165599	COMT	ACGGG/ACGGG or ACGGG/other	other/other	327	-0.54		0.7		0.44		N									Meta
17	162	GLMM	Acute pain episode	VOP event rate	-α3.7, age, sex, exposure to hydroxyurea therapy, 5 PCs, and genotype-age interaction	rs6269-rs4633-rs4818-rs4680-rs165599	COMT	ACCGG/ACCGG or ACCGG/other	other/other	327	-0.13		0.25		0.45		N									Meta
17	163	GLMM	Acute pain episode	VOP event rate	-α3.7, age, sex, exposure to hydroxyurea therapy, 5 PCs, and genotype-age interaction	rs66650371	HBS1L<>MYB	TTAC	T	327	-0.5		0.45		0.27		N									Meta
17	164	GLMM	Acute pain episode	VOP event rate	-α3.7, age, sex, exposure to hydroxyurea therapy, 5 PCs, and genotype-age interaction	rs66650371	HBS1L<>MYB	TTAC	T	327	-0.48		0.46		0.3		N									Meta
17	165	GLMM	Acute pain episode	VOP event rate	-α3.7, age, sex, exposure to hydroxyurea therapy, 5 PCs, and genotype-age interaction	rs6738440	BCL11A	G	A	327	0.56		0.24		0.018		S	External in SAC w/ 1-side p-value w/o alpha-thal	175	0.21			0.19	0.14		Meta
17	166	GLMM	Acute pain episode	VOP event rate	-α3.7, age, sex, exposure to hydroxyurea therapy, 5 PCs, and genotype-age interaction	rs6738440	BCL11A	G	A	327	0.9		0.29		0.0021		S	External in SAC w/ 1-side p-value w/o alpha-thal	175	0.075			0.25	0.38		Meta
17	167	GLMM	Acute pain episode	VOP event rate	-α3.7, age, sex, exposure to hydroxyurea therapy, 5 PCs, and genotype-age interaction	rs6777055	CACNA2D3	C	A	327	0.4		0.24		0.1		N	Internal replication - Did not replicate (DNR)								Meta
17	168	GLMM	Acute pain episode	VOP event rate	-α3.7, age, sex, exposure to hydroxyurea therapy, 5 PCs, and genotype-age interaction	rs6777055	CACNA2D3	C	A	327	0.72		0.29		0.015		N	Internal replication - Did not replicate (DNR)								Meta
17	169	GLMM	Acute pain episode	VOP event rate	-α3.7, age, sex, exposure to hydroxyurea therapy, 5 PCs, and genotype-age interaction	rs6858735	TBC1D1	T	C	327	1.3		0.29		2e-05		S	Internal replication - was selected by TSIR in either additive or dominant model								Meta
17	170	GLMM	Acute pain episode	VOP event rate	-α3.7, age, sex, exposure to hydroxyurea therapy, 5 PCs, and genotype-age interaction	rs6858735	TBC1D1	T	C	327	1.4		0.33		2.9e-05		S	Internal replication - was selected by TSIR in either additive or dominant model								Meta
17	171	GLMM	Acute pain episode	VOP event rate	-α3.7, age, sex, exposure to hydroxyurea therapy, 5 PCs, and genotype-age interaction	rs7142517	GCH1	A	C	327	-0.86		0.44		0.05		N	Internal replication - Did not replicate (DNR)								Meta
17	172	GLMM	Acute pain episode	VOP event rate	-α3.7, age, sex, exposure to hydroxyurea therapy, 5 PCs, and genotype-age interaction	rs7142517	GCH1	A	C	327	-1.1		0.48		0.02		N	Internal replication - Did not replicate (DNR)								Meta
17	173	GLMM	Acute pain episode	VOP event rate	-α3.7, age, sex, exposure to hydroxyurea therapy, 5 PCs, and genotype-age interaction	rs734784	KCNS1	T	C	327	-0.27		0.2		0.17		N	Internal replication - Did not replicate (DNR)								Meta
17	174	GLMM	Acute pain episode	VOP event rate	-α3.7, age, sex, exposure to hydroxyurea therapy, 5 PCs, and genotype-age interaction	rs734784	KCNS1	T	C	327	-0.62		0.29		0.04		N	Internal replication - Did not replicate (DNR)								Meta
17	175	GLMM	Acute pain episode	VOP event rate	-α3.7, age, sex, exposure to hydroxyurea therapy, 5 PCs, and genotype-age interaction	rs7606173	BCL11A	C	G	327	0.32		0.21		0.13		N	External in SAC w/ 1-side p-value w/o alpha-thal	175	0.048			0.19	0.4		Meta
17	176	GLMM	Acute pain episode	VOP event rate	-α3.7, age, sex, exposure to hydroxyurea therapy, 5 PCs, and genotype-age interaction	rs7606173	BCL11A	C	G	327	0.52		0.32		0.1		N	External in SAC w/ 1-side p-value w/o alpha-thal	175	0.015			0.29	0.48		Meta
17	177	GLMM	Acute pain episode	VOP event rate	-α3.7, age, sex, exposure to hydroxyurea therapy, 5 PCs, and genotype-age interaction	rs7734804	LINC03000/MAT2B/TENM2	T	G	327	0.5		0.22		0.026		N	Internal replication - Did not replicate (DNR)								Meta
17	178	GLMM	Acute pain episode	VOP event rate	-α3.7, age, sex, exposure to hydroxyurea therapy, 5 PCs, and genotype-age interaction	rs7734804	LINC03000/MAT2B/TENM2	T	G	327	0.35		0.28		0.22		N	Internal replication - Did not replicate (DNR)								Meta
17	179	GLMM	Acute pain episode	VOP event rate	-α3.7, age, sex, exposure to hydroxyurea therapy, 5 PCs, and genotype-age interaction	rs7899453	RPS24	A	C	327	0.55		0.24		0.02		N	Internal replication - Did not replicate (DNR)								Meta
17	180	GLMM	Acute pain episode	VOP event rate	-α3.7, age, sex, exposure to hydroxyurea therapy, 5 PCs, and genotype-age interaction	rs7899453	RPS24	A	C	327	0.67		0.29		0.02		N	Internal replication - Did not replicate (DNR)								Meta
17	181	GLMM	Acute pain episode	VOP event rate	-α3.7, age, sex, exposure to hydroxyurea therapy, 5 PCs, and genotype-age interaction	rs8129919	KCNJ6	G	A	327	-0.55		0.21		0.01		N	Internal replication - Did not replicate (DNR)								Meta
17	182	GLMM	Acute pain episode	VOP event rate	-α3.7, age, sex, exposure to hydroxyurea therapy, 5 PCs, and genotype-age interaction	rs8129919	KCNJ6	G	A	327	-0.5		0.29		0.08		N	Internal replication - Did not replicate (DNR)								Meta
17	183	GLMM	Acute pain episode	VOP event rate	-α3.7, age, sex, exposure to hydroxyurea therapy, 5 PCs, and genotype-age interaction	rs9389268	HBS1L<>MYB	A	G	327	-0.64		0.27		0.017		S	External in SAC w/ 1-side p-value w/o alpha-thal	175	-0.24			0.28	0.19		Meta
17	184	GLMM	Acute pain episode	VOP event rate	-α3.7, age, sex, exposure to hydroxyurea therapy, 5 PCs, and genotype-age interaction	rs9389268	HBS1L<>MYB	A	G	327	-0.76		0.31		0.013		S	External in SAC w/ 1-side p-value w/o alpha-thal	175	-0.1			0.25	0.35		Meta
17	185	GLMM	Acute pain episode	VOP event rate	-α3.7, age, sex, exposure to hydroxyurea therapy, 5 PCs, and genotype-age interaction	rs9494142	HBS1L<>MYB	A	C	327	-0.22		0.31		0.48		N	External in SAC w/ 1-side p-value w/o alpha-thal	175	-0.41			0.26	0.05		Meta
17	186	GLMM	Acute pain episode	VOP event rate	-α3.7, age, sex, exposure to hydroxyurea therapy, 5 PCs, and genotype-age interaction	rs9494142	HBS1L<>MYB	A	C	327	-0.1		0.33		0.75		N	External in SAC w/ 1-side p-value w/o alpha-thal	175	-0.46			0.27	0.046		Meta
17	187	GLMM	Acute pain episode	VOP event rate	-α3.7, age, sex, exposure to hydroxyurea therapy, 5 PCs, and genotype-age interaction	rs968857	Extended beta globin locus	C	T	327	0.18		0.24		0.47		N									Meta
17	188	GLMM	Acute pain episode	VOP event rate	-α3.7, age, sex, exposure to hydroxyurea therapy, 5 PCs, and genotype-age interaction	rs968857	Extended beta globin locus	C	T	327	0.29		0.31		0.31		N									Meta
18	189	unclear	HbF	HbF		rs10128556	Extended beta globin locus	C		unclear	-1.07				0.0003		S									Exploratory
18	190	unclear	HbF	HbF		rs10128556-rs11036474-rs7482144-rs72872549-rs67385638	Extended beta globin locus	T-C-A-T-G	unclear	unclear	2.49				0.001		S									Exploratory
18	191	unclear	HbF	HbF		rs10128556-rs11036474-rs7482144-rs72872549-rs67385638	Extended beta globin locus	C-T-G-C-C	other?	unclear	-3.4				0.011		S									Exploratory
18	192	unclear	HbF	HbF		rs10128558	SOX6	G		unclear	0.19				0.761		N									Exploratory
18	193	unclear	HbF	HbF		rs10172646	BCL11A	A		unclear	-1.14				0.0004		S									Exploratory
18	194	unclear	HbF	HbF		rs10189857	BCL11A	G		unclear	0.23				0.5285		N									Exploratory
18	195	unclear	HbF	HbF		rs10195871	BCL11A	G		unclear	-1.21				0.0003		S									Exploratory
18	196	unclear	HbF	HbF		rs1022506	HBS1L<>MYB	A		unclear	0.22				0.572		N									Exploratory
18	197	unclear	HbF	HbF		rs10500635	Olfactory receptor gene cluster	A		unclear	0.22				0.5404		N									Exploratory
18	198	unclear	HbF	HbF		rs1074849	HBS1L<>MYB	A		unclear	0.08				0.7317		N									Exploratory
18	199	unclear	HbF	HbF		rs10837540	Olfactory receptor gene cluster	T		unclear	-0.76				0.0511		N									Exploratory
18	200	unclear	HbF	HbF		rs10837643	Extended beta globin locus	A		unclear	-0.68				0.0634		N									Exploratory
18	201	unclear	HbF	HbF		rs11036474	Extended beta globin locus	T		unclear	-1.08				0.0002		S									Exploratory
18	202	unclear	HbF	HbF		rs11036475	Extended beta globin locus	A		unclear	-0.62				0.1504		N									Exploratory
18	203	unclear	HbF	HbF		rs11759553	HBS1L<>MYB	T		unclear	0.65				0.0078		S									Exploratory
18	204	unclear	HbF	HbF		rs11886868	BCL11A	T		unclear	-0.83				0.0005		S									Exploratory
18	205	unclear	HbF	HbF		rs12559632	PHEX	A		unclear	-0.74				0.008		S									Exploratory
18	206	unclear	HbF	HbF		rs1320959	HBS1L<>MYB	C		unclear	0.06				0.7587		N									Exploratory
18	207	unclear	HbF	HbF		rs1391619	Olfactory receptor gene cluster	G		unclear	-0.42				0.1798		N									Exploratory
18	208	unclear	HbF	HbF		rs1427407	BCL11A	T		unclear	1.65				0.0023		S									Exploratory
18	209	unclear	HbF	HbF		rs1427407-rs10195871-rs7606173	BCL11A	T-A-G	other?	unclear	4.83				3e-07		S									Exploratory
18	210	unclear	HbF	HbF		rs1427407-rs10195871-rs7606173	BCL11A	G-G-C	other?	unclear	-4.94				9.59e-07		S									Exploratory
18	211	unclear	HbF	HbF		rs16981804	PHEX	T		unclear	0.86				0.2062		N									Exploratory
18	212	unclear	HbF	HbF		rs186824634	BCL11A	A		unclear	-9.04				0.9928		N									Exploratory
18	213	unclear	HbF	HbF		rs1896294	BCL11A	T		unclear	-1.14				0.0004		S									Exploratory
18	214	unclear	HbF	HbF		rs1896295	BCL11A	T		unclear	1.06				0.0132		S									Exploratory
18	215	unclear	HbF	HbF		rs1896296	BCL11A	G		unclear	1.2				0.0079		S									Exploratory
18	216	unclear	HbF	HbF		rs2070972	Extended beta globin locus	C		unclear	-1.23				0.003		S									Exploratory
18	217	unclear	HbF	HbF		rs2071348	Extended beta globin locus	T		unclear	-1.07				0.0003		S									Exploratory
18	218	unclear	HbF	HbF		rs210796	HBS1L<>MYB	T		unclear	0.37				0.0689		N									Exploratory
18	219	unclear	HbF	HbF		rs2187608	Extended beta globin locus	G		unclear	-0.98				0.0011		S									Exploratory
18	220	unclear	HbF	HbF		rs28379094	Extended beta globin locus	T		unclear	-1.03				0.0031		S									Exploratory
18	221	unclear	HbF	HbF		rs28384513	HBS1L<>MYB	G		unclear	0.17				0.5089		N									Exploratory
18	222	unclear	HbF	HbF		rs28440105	Extended beta globin locus	A		unclear	-0.36				0.5494		N									Exploratory
18	223	unclear	HbF	HbF		rs2855039	Extended beta globin locus	C		unclear	-1.08				0.0002		S									Exploratory
18	224	unclear	HbF	HbF		rs2855121	Extended beta globin locus	C		unclear	-0.99				0.0005		S									Exploratory
18	225	unclear	HbF	HbF		rs2855122	Extended beta globin locus	T		unclear	-1.09				0.0003		S									Exploratory
18	226	unclear	HbF	HbF		rs34778774	HBS1L<>MYB	CC		unclear	0.59				0.02092		S									Exploratory
18	227	unclear	HbF	HbF		rs35786788	HBS1L<>MYB	A		unclear	0.76				0.0043		S									Exploratory
18	228	unclear	HbF	HbF		rs35959442	HBS1L<>MYB	G		unclear	0.76				0.0026		S									Exploratory
18	229	unclear	HbF	HbF		rs368698783	Extended beta globin locus	T		unclear	1.63				0.0057		S									Exploratory
18	230	unclear	HbF	HbF		rs3759070	Extended beta globin locus	G		unclear	0.14				0.3855		N									Exploratory
18	231	unclear	HbF	HbF		rs3759071	Extended beta globin locus	G		unclear	0.7				0.01		S									Exploratory
18	232	unclear	HbF	HbF		rs3813727	Extended beta globin locus	G		unclear	-0.26				0.5692		N									Exploratory
18	233	unclear	HbF	HbF		rs3834466	Extended beta globin locus	T		unclear	-0.75				0.018		S									Exploratory
18	234	unclear	HbF	HbF		rs3841756	Extended beta globin locus	delT		unclear	0.28				0.7672		N									Exploratory
18	235	unclear	HbF	HbF		rs3886223	Olfactory receptor gene cluster	T		unclear	-0.75				0.0617		N									Exploratory
18	236	unclear	HbF	HbF		rs41294856	HBS1L<>MYB	T		unclear	0.07				0.7872		N									Exploratory
18	237	unclear	HbF	HbF		rs41294858	HBS1L<>MYB	C		unclear	0.02				0.8057		N									Exploratory
18	238	unclear	HbF	HbF		rs41294860	HBS1L<>MYB	G		unclear	0.07				0.7871		N									Exploratory
18	239	unclear	HbF	HbF		rs416586	Olfactory receptor gene cluster	G		unclear	-1.15				0.0084		S									Exploratory
18	240	unclear	HbF	HbF		rs4320977	Extended beta globin locus	G		unclear	-0.85				0.0274		S									Exploratory
18	241	unclear	HbF	HbF		rs4402323	Extended beta globin locus	T		unclear	-0.83				0.0327		S									Exploratory
18	242	unclear	HbF	HbF		rs4601817	Extended beta globin locus	A		unclear	-0.58				0.0462		S									Exploratory
18	243	unclear	HbF	HbF		rs4671393	BCL11A	A		unclear	1.18				0.0084		S									Exploratory
18	244	unclear	HbF	HbF		rs4895440	HBS1L<>MYB	T		unclear	0.6775				0.00706		S									Exploratory
18	245	unclear	HbF	HbF		rs4895441	HBS1L<>MYB	G		unclear	0.68				0.0173		S									Exploratory
18	246	unclear	HbF	HbF		rs4910736	Extended beta globin locus	A		unclear	-0.83				0.0327		S									Exploratory
18	247	unclear	HbF	HbF		rs4910740	Extended beta globin locus	A		unclear	-0.77				0.0457		S									Exploratory
18	248	unclear	HbF	HbF		rs4910742	Extended beta globin locus	G		unclear	-0.6				0.2712		N									Exploratory
18	249	unclear	HbF	HbF		rs4910743	Extended beta globin locus	T		unclear	-0.57				0.0491		S									Exploratory
18	250	unclear	HbF	HbF		rs4910755	Olfactory receptor gene cluster	C		unclear	0.15				0.5342		N									Exploratory
18	251	unclear	HbF	HbF		rs4910756	Olfactory receptor gene cluster	G		unclear	0.12				0.5673		N									Exploratory
18	252	unclear	HbF	HbF		rs4969549	ZFX<>SUPT20HL2	G		unclear	1.05				0.003		S									Exploratory
18	253	unclear	HbF	HbF		rs5006883	Olfactory receptor gene cluster	C		unclear	0.13				0.4632		N									Exploratory
18	254	unclear	HbF	HbF		rs5006884	Olfactory receptor gene cluster	T		unclear	0.14				0.5231		N									Exploratory
18	255	unclear	HbF	HbF		rs5024042	Olfactory receptor gene cluster	A		unclear	0.17				0.6519		N									Exploratory
18	256	unclear	HbF	HbF		rs549964658	Extended beta globin locus	G		unclear	-0.74				0.0078		S									Exploratory
18	257	unclear	HbF	HbF		rs55731938	HBS1L<>MYB	A		unclear	0.24				0.3653		N									Exploratory
18	258	unclear	HbF	HbF		rs56076748	HBS1L<>MYB	A		unclear	0.07				0.7872		N									Exploratory
18	259	unclear	HbF	HbF		rs59495893	Extended beta globin locus	A		unclear	-0.92				0.01		S									Exploratory
18	260	unclear	HbF	HbF		rs6530488	FRMPD4	C		unclear	-0.25				0.3603		N									Exploratory
18	261	unclear	HbF	HbF		rs6545816	BCL11A	A		unclear	0.56				0.0633		N									Exploratory
18	262	unclear	HbF	HbF		rs66650371	HBS1L<>MYB	TA		unclear	0.78				0.0056		S									Exploratory
18	263	unclear	HbF	HbF		rs66650371-rs34778774-rs35959442-rs4895440	HBS1L<>MYB	TACTA-CCC-C-A	other?	unclear	-3.13				0.003		S									Exploratory
18	264	unclear	HbF	HbF		rs66650371-rs34778774-rs35959442-rs4895440	HBS1L<>MYB	TA-CC-G-T	other?	unclear	3.8				0.004		S									Exploratory
18	265	unclear	HbF	HbF		rs6706648	BCL11A	T		unclear	-0.6				0.1105		N									Exploratory
18	266	unclear	HbF	HbF		rs6709302	BCL11A	A		unclear	-0.85				0.009		S									Exploratory
18	267	unclear	HbF	HbF		rs6729815	BCL11A	T		unclear	0.39				0.1676		N									Exploratory
18	268	unclear	HbF	HbF		rs6732518	BCL11A	T		unclear	-1.07				0.0007		S									Exploratory
18	269	unclear	HbF	HbF		rs6738440	BCL11A	G		unclear	-0.52				0.1625		N									Exploratory
18	270	unclear	HbF	HbF		rs67385638	Extended beta globin locus	C		unclear	-1.13				0.0002		S									Exploratory
18	271	unclear	HbF	HbF		rs6912979	HBS1L<>MYB	C		unclear	-0.17				0.4504		N									Exploratory
18	272	unclear	HbF	HbF		rs6920211	HBS1L<>MYB	C		unclear	0.66				0.0058		S									Exploratory
18	273	unclear	HbF	HbF		rs6929404	HBS1L<>MYB	A		unclear	-0.12				0.5723		N									Exploratory
18	274	unclear	HbF	HbF		rs6930223	HBS1L<>MYB	G		unclear	-0.44				0.0232		S									Exploratory
18	275	unclear	HbF	HbF		rs72872549	Extended beta globin locus	C		unclear	-1.07				0.0003		S									Exploratory
18	276	unclear	HbF	HbF		rs7482144	Extended beta globin locus	G		unclear	-1.08				0.0005		S									Exploratory
18	277	unclear	HbF	HbF		rs7483122	Olfactory receptor gene cluster	C		unclear	0.14				0.5231		N									Exploratory
18	278	unclear	HbF	HbF		rs7557939	BCL11A	G		unclear	1.1				0.0006		S									Exploratory
18	279	unclear	HbF	HbF		rs7565301	BCL11A	A		unclear	0.23				0.6059		N									Exploratory
18	280	unclear	HbF	HbF		rs7569946	BCL11A	A		unclear	0.59				0.0073		S									Exploratory
18	281	unclear	HbF	HbF		rs757054403	Extended beta globin locus	G		unclear	ND				0.4588		N									Exploratory
18	282	unclear	HbF	HbF		rs7584113	BCL11A	A		unclear	1.1				0.0007		S									Exploratory
18	283	unclear	HbF	HbF		rs7599488	BCL11A	T		unclear	0.31				0.407		N									Exploratory
18	284	unclear	HbF	HbF		rs7606173	BCL11A	C		unclear	-1.27				9.17e-05		S									Exploratory
18	285	unclear	HbF	HbF		rs766432	BCL11A	C		unclear	1.16				0.0079		S									Exploratory
18	286	unclear	HbF	HbF		rs7743042	HBS1L<>MYB	A		unclear	-0.34				0.0828		N									Exploratory
18	287	unclear	HbF	HbF		rs7775698	HBS1L<>MYB	T		unclear	-0.37				0.5468		N									Exploratory
18	288	unclear	HbF	HbF		rs7776196	HBS1L<>MYB	G		unclear	-0.21				0.7447		N									Exploratory
18	289	unclear	HbF	HbF		rs7937649	Olfactory receptor gene cluster	G		unclear	-0.93				0.0027		S									Exploratory
18	290	unclear	HbF	HbF		rs840716	Olfactory receptor gene cluster	T		unclear	-0.79				0.013		S									Exploratory
18	291	unclear	HbF	HbF		rs9376090	HBS1L<>MYB	C		unclear	0.7				0.0168		S									Exploratory
18	292	unclear	HbF	HbF		rs9376092	HBS1L<>MYB	A		unclear	0.64				0.0204		S									Exploratory
18	293	unclear	HbF	HbF		rs9389266	HBS1L<>MYB	T		unclear	-0.09				0.7348		N									Exploratory
18	294	unclear	HbF	HbF		rs9389269	HBS1L<>MYB	C		unclear	0.64				0.029		S									Exploratory
18	295	unclear	HbF	HbF		rs9399137	HBS1L<>MYB	C		unclear	0.78				0.0056		S									Exploratory
18	296	unclear	HbF	HbF		rs9402684	HBS1L<>MYB	T		unclear	-0.32				0.098		N									Exploratory
18	297	unclear	HbF	HbF		rs9402685	HBS1L<>MYB	C		unclear	0.55				0.0248		S									Exploratory
18	298	unclear	HbF	HbF		rs9402686	HBS1L<>MYB	A		unclear	0.68				0.0173		S									Exploratory
18	299	unclear	HbF	HbF		rs9483788	HBS1L<>MYB	C		unclear	0.63				0.014		S									Exploratory
18	300	unclear	HbF	HbF		rs9494139	HBS1L<>MYB	G		unclear	-0.13				0.6683		N									Exploratory
18	301	unclear	HbF	HbF		rs9494142	HBS1L<>MYB	C		unclear	0.61				0.0195		S									Exploratory
18	302	unclear	HbF	HbF		rs9494145	HBS1L<>MYB	C		unclear	0.71				0.0087		S									Exploratory
18	303	unclear	HbF	HbF		rs968856	Extended beta globin locus	C		unclear	-0.88				0.0229		S									Exploratory
18	304	unclear	HbF	HbF		rs968857	Extended beta globin locus	C		unclear	-0.85				0.0274		S									Exploratory
18	305	unclear	HbF	HbF - HbF <20% only		rs10128555	Extended beta globin locus	C		unclear					0.5613		N									Exploratory
18	306	unclear	HbF	HbF - HbF <20% only		rs10128556	Extended beta globin locus	C		unclear					3.34e-05		S									Exploratory
18	307	unclear	HbF	HbF - HbF <20% only		rs10128558	SOX6	G		unclear					0.7264		N									Exploratory
18	308	unclear	HbF	HbF - HbF <20% only		rs10128653	Extended beta globin locus	C		unclear					0.4796		N									Exploratory
18	309	unclear	HbF	HbF - HbF <20% only		rs10172646	BCL11A	A		unclear					0.0001		S									Exploratory
18	310	unclear	HbF	HbF - HbF <20% only		rs10189857	BCL11A	G		unclear					0.526		N									Exploratory
18	311	unclear	HbF	HbF - HbF <20% only		rs10195871	BCL11A	G		unclear					7.95e-05		S									Exploratory
18	312	unclear	HbF	HbF - HbF <20% only		rs1022506	HBS1L<>MYB	A		unclear					0.5644		N									Exploratory
18	313	unclear	HbF	HbF - HbF <20% only		rs10500635	Olfactory receptor gene cluster	A		unclear					0.517		N									Exploratory
18	314	unclear	HbF	HbF - HbF <20% only		rs1074849	HBS1L<>MYB	A		unclear					0.4874		N									Exploratory
18	315	unclear	HbF	HbF - HbF <20% only		rs10837540	Olfactory receptor gene cluster	T		unclear					0.0481		S									Exploratory
18	316	unclear	HbF	HbF - HbF <20% only		rs10837643	Extended beta globin locus	A		unclear					0.0578		N									Exploratory
18	317	unclear	HbF	HbF - HbF <20% only		rs11036474	Extended beta globin locus	T		unclear					2.65e-05		S									Exploratory
18	318	unclear	HbF	HbF - HbF <20% only		rs11036475	Extended beta globin locus	A		unclear					0.1588		N									Exploratory
18	319	unclear	HbF	HbF - HbF <20% only		rs11759553	HBS1L<>MYB	T		unclear					0.4331		N									Exploratory
18	320	unclear	HbF	HbF - HbF <20% only		rs11886868	BCL11A	T		unclear					0.0001		S									Exploratory
18	321	unclear	HbF	HbF - HbF <20% only		rs12559632	PHEX	A		unclear					0.6		N									Exploratory
18	322	unclear	HbF	HbF - HbF <20% only		rs1320959	HBS1L<>MYB	C		unclear					0.1083		N									Exploratory
18	323	unclear	HbF	HbF - HbF <20% only		rs1391619	Olfactory receptor gene cluster	G		unclear					0.1347		N									Exploratory
18	324	unclear	HbF	HbF - HbF <20% only		rs1427407	BCL11A	T		unclear					0.0003		S									Exploratory
18	325	unclear	HbF	HbF - HbF <20% only		rs16912210	Extended beta globin locus	G		unclear					0.3673		N									Exploratory
18	326	unclear	HbF	HbF - HbF <20% only		rs16981804	PHEX	T		unclear					0.154		N									Exploratory
18	327	unclear	HbF	HbF - HbF <20% only		rs186824634	BCL11A	A		unclear					0.0041		S									Exploratory
18	328	unclear	HbF	HbF - HbF <20% only		rs1896294	BCL11A	T		unclear					0.0001		S									Exploratory
18	329	unclear	HbF	HbF - HbF <20% only		rs1896295	BCL11A	T		unclear					0.0075		S									Exploratory
18	330	unclear	HbF	HbF - HbF <20% only		rs1896296	BCL11A	G		unclear					0.004		S									Exploratory
18	331	unclear	HbF	HbF - HbF <20% only		rs2070972	Extended beta globin locus	C		unclear					0.0047		S									Exploratory
18	332	unclear	HbF	HbF - HbF <20% only		rs2071348	Extended beta globin locus	T		unclear					3.34e-05		S									Exploratory
18	333	unclear	HbF	HbF - HbF <20% only		rs210796	HBS1L<>MYB	T		unclear					0.6355		N									Exploratory
18	334	unclear	HbF	HbF - HbF <20% only		rs2187608	Extended beta globin locus	G		unclear					0.0002		S									Exploratory
18	335	unclear	HbF	HbF - HbF <20% only		rs28379094	Extended beta globin locus	T		unclear					0.0013		S									Exploratory
18	336	unclear	HbF	HbF - HbF <20% only		rs28384513	HBS1L<>MYB	G		unclear					0.2728		N									Exploratory
18	337	unclear	HbF	HbF - HbF <20% only		rs28440105	Extended beta globin locus	A		unclear					0.4787		N									Exploratory
18	338	unclear	HbF	HbF - HbF <20% only		rs2855039	Extended beta globin locus	C		unclear					2.6e-05		S									Exploratory
18	339	unclear	HbF	HbF - HbF <20% only		rs2855121	Extended beta globin locus	C		unclear					6.65e-05		S									Exploratory
18	340	unclear	HbF	HbF - HbF <20% only		rs2855122	Extended beta globin locus	T		unclear					4.7e-05		S									Exploratory
18	341	unclear	HbF	HbF - HbF <20% only		rs34778774	HBS1L<>MYB	CC		unclear					0.16695		N									Exploratory
18	342	unclear	HbF	HbF - HbF <20% only		rs35786788	HBS1L<>MYB	A		unclear					0.109		N									Exploratory
18	343	unclear	HbF	HbF - HbF <20% only		rs35959442	HBS1L<>MYB	G		unclear					0.3053		N									Exploratory
18	344	unclear	HbF	HbF - HbF <20% only		rs368698783	Extended beta globin locus	T		unclear					0.268		N									Exploratory
18	345	unclear	HbF	HbF - HbF <20% only		rs3759070	Extended beta globin locus	G		unclear					0.3518		N									Exploratory
18	346	unclear	HbF	HbF - HbF <20% only		rs3759071	Extended beta globin locus	G		unclear					0.2699		N									Exploratory
18	347	unclear	HbF	HbF - HbF <20% only		rs3813727	Extended beta globin locus	G		unclear					0.5811		N									Exploratory
18	348	unclear	HbF	HbF - HbF <20% only		rs3834466	Extended beta globin locus	T		unclear					0.0025		S									Exploratory
18	349	unclear	HbF	HbF - HbF <20% only		rs3841756	Extended beta globin locus	delT		unclear					0.7703		N									Exploratory
18	350	unclear	HbF	HbF - HbF <20% only		rs3886223	Olfactory receptor gene cluster	T		unclear					0.0407		S									Exploratory
18	351	unclear	HbF	HbF - HbF <20% only		rs41294856	HBS1L<>MYB	T		unclear					0.7478		N									Exploratory
18	352	unclear	HbF	HbF - HbF <20% only		rs41294858	HBS1L<>MYB	C		unclear					0.758		N									Exploratory
18	353	unclear	HbF	HbF - HbF <20% only		rs41294860	HBS1L<>MYB	G		unclear					0.7478		N									Exploratory
18	354	unclear	HbF	HbF - HbF <20% only		rs416586	Olfactory receptor gene cluster	G		unclear					0.0054		S									Exploratory
18	355	unclear	HbF	HbF - HbF <20% only		rs4320977	Extended beta globin locus	G		unclear					0.0277		S									Exploratory
18	356	unclear	HbF	HbF - HbF <20% only		rs4402323	Extended beta globin locus	T		unclear					0.0336		S									Exploratory
18	357	unclear	HbF	HbF - HbF <20% only		rs4601817	Extended beta globin locus	A		unclear					0.0197		S									Exploratory
18	358	unclear	HbF	HbF - HbF <20% only		rs4671393	BCL11A	A		unclear					0.004		S									Exploratory
18	359	unclear	HbF	HbF - HbF <20% only		rs4895440	HBS1L<>MYB	T		unclear					0.3383		N									Exploratory
18	360	unclear	HbF	HbF - HbF <20% only		rs4895441	HBS1L<>MYB	G		unclear					0.23		N									Exploratory
18	361	unclear	HbF	HbF - HbF <20% only		rs4910736	Extended beta globin locus	A		unclear					0.0336		S									Exploratory
18	362	unclear	HbF	HbF - HbF <20% only		rs4910740	Extended beta globin locus	A		unclear					0.0453		S									Exploratory
18	363	unclear	HbF	HbF - HbF <20% only		rs4910742	Extended beta globin locus	G		unclear					0.1108		N									Exploratory
18	364	unclear	HbF	HbF - HbF <20% only		rs4910743	Extended beta globin locus	T		unclear					0.0193		S									Exploratory
18	365	unclear	HbF	HbF - HbF <20% only		rs4910755	Olfactory receptor gene cluster	C		unclear					0.5057		N									Exploratory
18	366	unclear	HbF	HbF - HbF <20% only		rs4910756	Olfactory receptor gene cluster	G		unclear					0.5307		N									Exploratory
18	367	unclear	HbF	HbF - HbF <20% only		rs4969549	ZFX<>SUPT20HL2	G		unclear					0.9548		N									Exploratory
18	368	unclear	HbF	HbF - HbF <20% only		rs5006883	Olfactory receptor gene cluster	C		unclear					0.4266		N									Exploratory
18	369	unclear	HbF	HbF - HbF <20% only		rs5006884	Olfactory receptor gene cluster	T		unclear					0.4922		N									Exploratory
18	370	unclear	HbF	HbF - HbF <20% only		rs5024042	Olfactory receptor gene cluster	A		unclear					0.6319		N									Exploratory
18	371	unclear	HbF	HbF - HbF <20% only		rs549964658	Extended beta globin locus	G		unclear					0.0037		S									Exploratory
18	372	unclear	HbF	HbF - HbF <20% only		rs55731938	HBS1L<>MYB	A		unclear					0.6314		N									Exploratory
18	373	unclear	HbF	HbF - HbF <20% only		rs56076748	HBS1L<>MYB	A		unclear					0.7478		N									Exploratory
18	374	unclear	HbF	HbF - HbF <20% only		rs567628535	BCL11A	A		unclear					0.726		N									Exploratory
18	375	unclear	HbF	HbF - HbF <20% only		rs59495893	Extended beta globin locus	A		unclear					0.0018		S									Exploratory
18	376	unclear	HbF	HbF - HbF <20% only		rs61893081	Extended beta globin locus	G		unclear					0.368		N									Exploratory
18	377	unclear	HbF	HbF - HbF <20% only		rs6530488	FRMPD4	C		unclear					0.3064		N									Exploratory
18	378	unclear	HbF	HbF - HbF <20% only		rs6545816	BCL11A	A		unclear					0.0558		N									Exploratory
18	379	unclear	HbF	HbF - HbF <20% only		rs66650371	HBS1L<>MYB	TA		unclear					0.109		N									Exploratory
18	380	unclear	HbF	HbF - HbF <20% only		rs6706648	BCL11A	T		unclear					0.1125		N									Exploratory
18	381	unclear	HbF	HbF - HbF <20% only		rs6709302	BCL11A	A		unclear					0.0075		S									Exploratory
18	382	unclear	HbF	HbF - HbF <20% only		rs6729815	BCL11A	T		unclear					0.1554		N									Exploratory
18	383	unclear	HbF	HbF - HbF <20% only		rs6732518	BCL11A	T		unclear					0.0003		S									Exploratory
18	384	unclear	HbF	HbF - HbF <20% only		rs6738440	BCL11A	G		unclear					0.1487		N									Exploratory
18	385	unclear	HbF	HbF - HbF <20% only		rs67385638	Extended beta globin locus	C		unclear					1.65e-05		S									Exploratory
18	386	unclear	HbF	HbF - HbF <20% only		rs6912979	HBS1L<>MYB	C		unclear					0.5511		N									Exploratory
18	387	unclear	HbF	HbF - HbF <20% only		rs6920211	HBS1L<>MYB	C		unclear					0.2249		N									Exploratory
18	388	unclear	HbF	HbF - HbF <20% only		rs6929404	HBS1L<>MYB	A		unclear					0.0665		N									Exploratory
18	389	unclear	HbF	HbF - HbF <20% only		rs6930223	HBS1L<>MYB	G		unclear					0.5973		N									Exploratory
18	390	unclear	HbF	HbF - HbF <20% only		rs72872549	Extended beta globin locus	C		unclear					4.95e-05		S									Exploratory
18	391	unclear	HbF	HbF - HbF <20% only		rs7482144	Extended beta globin locus	G		unclear					0.0002		S									Exploratory
18	392	unclear	HbF	HbF - HbF <20% only		rs7483122	Olfactory receptor gene cluster	C		unclear					0.4922		N									Exploratory
18	393	unclear	HbF	HbF - HbF <20% only		rs74946846	BCL11A	A		unclear					0.5613		N									Exploratory
18	394	unclear	HbF	HbF - HbF <20% only		rs7557939	BCL11A	G		unclear					0.0002		S									Exploratory
18	395	unclear	HbF	HbF - HbF <20% only		rs7565301	BCL11A	A		unclear					0.5979		N									Exploratory
18	396	unclear	HbF	HbF - HbF <20% only		rs7569946	BCL11A	A		unclear					0.13169		N									Exploratory
18	397	unclear	HbF	HbF - HbF <20% only		rs757054403	Extended beta globin locus	G		unclear					0.8326		N									Exploratory
18	398	unclear	HbF	HbF - HbF <20% only		rs7584113	BCL11A	A		unclear					0.0003		S									Exploratory
18	399	unclear	HbF	HbF - HbF <20% only		rs7599488	BCL11A	T		unclear					0.4023		N									Exploratory
18	400	unclear	HbF	HbF - HbF <20% only		rs7606173	BCL11A	C		unclear					6.13e-05		S									Exploratory
18	401	unclear	HbF	HbF - HbF <20% only		rs766431	BCL11A	G		unclear					0.12		N									Exploratory
18	402	unclear	HbF	HbF - HbF <20% only		rs766432	BCL11A	C		unclear					0.0035		S									Exploratory
18	403	unclear	HbF	HbF - HbF <20% only		rs7743042	HBS1L<>MYB	A		unclear					0.488		N									Exploratory
18	404	unclear	HbF	HbF - HbF <20% only		rs7775698	HBS1L<>MYB	T		unclear					0.5725		N									Exploratory
18	405	unclear	HbF	HbF - HbF <20% only		rs7776196	HBS1L<>MYB	G		unclear					0.7646		N									Exploratory
18	406	unclear	HbF	HbF - HbF <20% only		rs7937649	Olfactory receptor gene cluster	G		unclear					0.0003		S									Exploratory
18	407	unclear	HbF	HbF - HbF <20% only		rs840716	Olfactory receptor gene cluster	T		unclear					0.0052		S									Exploratory
18	408	unclear	HbF	HbF - HbF <20% only		rs9376090	HBS1L<>MYB	C		unclear					0.0529		N									Exploratory
18	409	unclear	HbF	HbF - HbF <20% only		rs9376092	HBS1L<>MYB	A		unclear					0.132		N									Exploratory
18	410	unclear	HbF	HbF - HbF <20% only		rs9389266	HBS1L<>MYB	T		unclear					0.0693		N									Exploratory
18	411	unclear	HbF	HbF - HbF <20% only		rs9389269	HBS1L<>MYB	C		unclear					0.23		N									Exploratory
18	412	unclear	HbF	HbF - HbF <20% only		rs9399137	HBS1L<>MYB	C		unclear					0.109		N									Exploratory
18	413	unclear	HbF	HbF - HbF <20% only		rs9402684	HBS1L<>MYB	T		unclear					0.5225		N									Exploratory
18	414	unclear	HbF	HbF - HbF <20% only		rs9402685	HBS1L<>MYB	C		unclear					0.1217		N									Exploratory
18	415	unclear	HbF	HbF - HbF <20% only		rs9402686	HBS1L<>MYB	A		unclear					0.23		N									Exploratory
18	416	unclear	HbF	HbF - HbF <20% only		rs944022401	BCL11A	G		unclear					0.6794		N									Exploratory
18	417	unclear	HbF	HbF - HbF <20% only		rs9483788	HBS1L<>MYB	C		unclear					0.0596		N									Exploratory
18	418	unclear	HbF	HbF - HbF <20% only		rs9494139	HBS1L<>MYB	G		unclear					0.1409		N									Exploratory
18	419	unclear	HbF	HbF - HbF <20% only		rs9494142	HBS1L<>MYB	C		unclear					0.08		N									Exploratory
18	420	unclear	HbF	HbF - HbF <20% only		rs9494145	HBS1L<>MYB	C		unclear					0.0781		N									Exploratory
18	421	unclear	HbF	HbF - HbF <20% only		rs968856	Extended beta globin locus	C		unclear					0.0225		S									Exploratory
18	422	unclear	HbF	HbF - HbF <20% only		rs968857	Extended beta globin locus	C		unclear					0.0277		S									Exploratory
18	423	unclear	HbF	HbF - HbF >30% only		rs10128555	Extended beta globin locus	C		unclear					0.0544		N									Exploratory
18	424	unclear	HbF	HbF - HbF >30% only		rs10128556	Extended beta globin locus	C		unclear					0.1849		N									Exploratory
18	425	unclear	HbF	HbF - HbF >30% only		rs10128558	SOX6	G		unclear					0.2158		N									Exploratory
18	426	unclear	HbF	HbF - HbF >30% only		rs10128653	Extended beta globin locus	C		unclear					0.5742		N									Exploratory
18	427	unclear	HbF	HbF - HbF >30% only		rs10172646	BCL11A	A		unclear					0.0161		S									Exploratory
18	428	unclear	HbF	HbF - HbF >30% only		rs10189857	BCL11A	G		unclear					0.5063		N									Exploratory
18	429	unclear	HbF	HbF - HbF >30% only		rs10195871	BCL11A	G		unclear					0.0126		S									Exploratory
18	430	unclear	HbF	HbF - HbF >30% only		rs1022506	HBS1L<>MYB	A		unclear					0.5586		N									Exploratory
18	431	unclear	HbF	HbF - HbF >30% only		rs10500635	Olfactory receptor gene cluster	A		unclear					0.8622		N									Exploratory
18	432	unclear	HbF	HbF - HbF >30% only		rs1074849	HBS1L<>MYB	A		unclear					0.7235		N									Exploratory
18	433	unclear	HbF	HbF - HbF >30% only		rs10837540	Olfactory receptor gene cluster	T		unclear					0.702		N									Exploratory
18	434	unclear	HbF	HbF - HbF >30% only		rs10837643	Extended beta globin locus	A		unclear					0.5022		N									Exploratory
18	435	unclear	HbF	HbF - HbF >30% only		rs11036474	Extended beta globin locus	T		unclear					0.0963		N									Exploratory
18	436	unclear	HbF	HbF - HbF >30% only		rs11036475	Extended beta globin locus	A		unclear					0.2202		N									Exploratory
18	437	unclear	HbF	HbF - HbF >30% only		rs11759553	HBS1L<>MYB	T		unclear					0.0072		S									Exploratory
18	438	unclear	HbF	HbF - HbF >30% only		rs11886868	BCL11A	T		unclear					0.006		S									Exploratory
18	439	unclear	HbF	HbF - HbF >30% only		rs12559632	PHEX	A		unclear					0.005		S									Exploratory
18	440	unclear	HbF	HbF - HbF >30% only		rs1320959	HBS1L<>MYB	C		unclear					0.7518		N									Exploratory
18	441	unclear	HbF	HbF - HbF >30% only		rs1391619	Olfactory receptor gene cluster	G		unclear					0.1317		N									Exploratory
18	442	unclear	HbF	HbF - HbF >30% only		rs1427407	BCL11A	T		unclear					0.0087		S									Exploratory
18	443	unclear	HbF	HbF - HbF >30% only		rs16912210	Extended beta globin locus	G		unclear					0.4368		N									Exploratory
18	444	unclear	HbF	HbF - HbF >30% only		rs16981804	PHEX	T		unclear					0.0328		S									Exploratory
18	445	unclear	HbF	HbF - HbF >30% only		rs186824634	BCL11A	A		unclear					0.3165		N									Exploratory
18	446	unclear	HbF	HbF - HbF >30% only		rs1896294	BCL11A	T		unclear					0.0277		S									Exploratory
18	447	unclear	HbF	HbF - HbF >30% only		rs1896295	BCL11A	T		unclear					0.0907		N									Exploratory
18	448	unclear	HbF	HbF - HbF >30% only		rs1896296	BCL11A	G		unclear					0.0163		S									Exploratory
18	449	unclear	HbF	HbF - HbF >30% only		rs2070972	Extended beta globin locus	C		unclear					0.1632		N									Exploratory
18	450	unclear	HbF	HbF - HbF >30% only		rs2071348	Extended beta globin locus	T		unclear					0.1849		N									Exploratory
18	451	unclear	HbF	HbF - HbF >30% only		rs210796	HBS1L<>MYB	T		unclear					0.0612		N									Exploratory
18	452	unclear	HbF	HbF - HbF >30% only		rs2187608	Extended beta globin locus	G		unclear					0.3633		N									Exploratory
18	453	unclear	HbF	HbF - HbF >30% only		rs28379094	Extended beta globin locus	T		unclear					0.1342		N									Exploratory
18	454	unclear	HbF	HbF - HbF >30% only		rs28384513	HBS1L<>MYB	G		unclear					0.5138		N									Exploratory
18	455	unclear	HbF	HbF - HbF >30% only		rs28440105	Extended beta globin locus	A		unclear					0.1994		N									Exploratory
18	456	unclear	HbF	HbF - HbF >30% only		rs2855039	Extended beta globin locus	C		unclear					0.1984		N									Exploratory
18	457	unclear	HbF	HbF - HbF >30% only		rs2855121	Extended beta globin locus	C		unclear					0.201		N									Exploratory
18	458	unclear	HbF	HbF - HbF >30% only		rs2855122	Extended beta globin locus	T		unclear					0.0819		N									Exploratory
18	459	unclear	HbF	HbF - HbF >30% only		rs34778774	HBS1L<>MYB	CC		unclear					0.01267		S									Exploratory
18	460	unclear	HbF	HbF - HbF >30% only		rs35786788	HBS1L<>MYB	A		unclear					0.0015		S									Exploratory
18	461	unclear	HbF	HbF - HbF >30% only		rs35959442	HBS1L<>MYB	G		unclear					0.0025		S									Exploratory
18	462	unclear	HbF	HbF - HbF >30% only		rs368698783	Extended beta globin locus	T		unclear					0.8658		N									Exploratory
18	463	unclear	HbF	HbF - HbF >30% only		rs3759070	Extended beta globin locus	G		unclear					0.0364		S									Exploratory
18	464	unclear	HbF	HbF - HbF >30% only		rs3759071	Extended beta globin locus	G		unclear					0.0044		S									Exploratory
18	465	unclear	HbF	HbF - HbF >30% only		rs3813727	Extended beta globin locus	G		unclear					0.9203		N									Exploratory
18	466	unclear	HbF	HbF - HbF >30% only		rs3834466	Extended beta globin locus	T		unclear					0.4036		N									Exploratory
18	467	unclear	HbF	HbF - HbF >30% only		rs3841756	Extended beta globin locus	delT		unclear					0.7645		N									Exploratory
18	468	unclear	HbF	HbF - HbF >30% only		rs3886223	Olfactory receptor gene cluster	T		unclear					0.5175		N									Exploratory
18	469	unclear	HbF	HbF - HbF >30% only		rs41294856	HBS1L<>MYB	T		unclear					0.7832		N									Exploratory
18	470	unclear	HbF	HbF - HbF >30% only		rs41294858	HBS1L<>MYB	C		unclear					0.8015		N									Exploratory
18	471	unclear	HbF	HbF - HbF >30% only		rs41294860	HBS1L<>MYB	G		unclear					0.7832		N									Exploratory
18	472	unclear	HbF	HbF - HbF >30% only		rs416586	Olfactory receptor gene cluster	G		unclear					0.1225		N									Exploratory
18	473	unclear	HbF	HbF - HbF >30% only		rs4320977	Extended beta globin locus	G		unclear					0.3646		N									Exploratory
18	474	unclear	HbF	HbF - HbF >30% only		rs4402323	Extended beta globin locus	T		unclear					0.3726		N									Exploratory
18	475	unclear	HbF	HbF - HbF >30% only		rs4601817	Extended beta globin locus	A		unclear					0.5163		N									Exploratory
18	476	unclear	HbF	HbF - HbF >30% only		rs4671393	BCL11A	A		unclear					0.0149		S									Exploratory
18	477	unclear	HbF	HbF - HbF >30% only		rs4895440	HBS1L<>MYB	T		unclear					0.005		S									Exploratory
18	478	unclear	HbF	HbF - HbF >30% only		rs4895441	HBS1L<>MYB	G		unclear					0.009		S									Exploratory
18	479	unclear	HbF	HbF - HbF >30% only		rs4910736	Extended beta globin locus	A		unclear					0.3726		N									Exploratory
18	480	unclear	HbF	HbF - HbF >30% only		rs4910740	Extended beta globin locus	A		unclear					0.2538		N									Exploratory
18	481	unclear	HbF	HbF - HbF >30% only		rs4910742	Extended beta globin locus	G		unclear					0.6216		N									Exploratory
18	482	unclear	HbF	HbF - HbF >30% only		rs4910743	Extended beta globin locus	T		unclear					0.4881		N									Exploratory
18	483	unclear	HbF	HbF - HbF >30% only		rs4910755	Olfactory receptor gene cluster	C		unclear					0.6498		N									Exploratory
18	484	unclear	HbF	HbF - HbF >30% only		rs4910756	Olfactory receptor gene cluster	G		unclear					0.3288		N									Exploratory
18	485	unclear	HbF	HbF - HbF >30% only		rs4969549	ZFX<>SUPT20HL2	G		unclear					0.008		S									Exploratory
18	486	unclear	HbF	HbF - HbF >30% only		rs5006883	Olfactory receptor gene cluster	C		unclear					0.4891		N									Exploratory
18	487	unclear	HbF	HbF - HbF >30% only		rs5006884	Olfactory receptor gene cluster	T		unclear					0.7068		N									Exploratory
18	488	unclear	HbF	HbF - HbF >30% only		rs5024042	Olfactory receptor gene cluster	A		unclear					0.792		N									Exploratory
18	489	unclear	HbF	HbF - HbF >30% only		rs549964658	Extended beta globin locus	G		unclear					0.4313		N									Exploratory
18	490	unclear	HbF	HbF - HbF >30% only		rs55731938	HBS1L<>MYB	A		unclear					0.3575		N									Exploratory
18	491	unclear	HbF	HbF - HbF >30% only		rs56076748	HBS1L<>MYB	A		unclear					0.7832		N									Exploratory
18	492	unclear	HbF	HbF - HbF >30% only		rs567628535	BCL11A	A		unclear					0.3684		N									Exploratory
18	493	unclear	HbF	HbF - HbF >30% only		rs59495893	Extended beta globin locus	A		unclear					0.1021		N									Exploratory
18	494	unclear	HbF	HbF - HbF >30% only		rs61893081	Extended beta globin locus	G		unclear					0.3684		N									Exploratory
18	495	unclear	HbF	HbF - HbF >30% only		rs6530488	FRMPD4	C		unclear					0.7782		N									Exploratory
18	496	unclear	HbF	HbF - HbF >30% only		rs6545816	BCL11A	A		unclear					0.216		N									Exploratory
18	497	unclear	HbF	HbF - HbF >30% only		rs66650371	HBS1L<>MYB	TA		unclear					0.0021		S									Exploratory
18	498	unclear	HbF	HbF - HbF >30% only		rs6706648	BCL11A	T		unclear					0.2045		N									Exploratory
18	499	unclear	HbF	HbF - HbF >30% only		rs6709302	BCL11A	A		unclear					0.0532		N									Exploratory
18	500	unclear	HbF	HbF - HbF >30% only		rs6729815	BCL11A	T		unclear					0.2372		N									Exploratory
18	501	unclear	HbF	HbF - HbF >30% only		rs6732518	BCL11A	T		unclear					0.0183		S									Exploratory
18	502	unclear	HbF	HbF - HbF >30% only		rs6738440	BCL11A	G		unclear					0.1894		N									Exploratory
18	503	unclear	HbF	HbF - HbF >30% only		rs67385638	Extended beta globin locus	C		unclear					0.1641		N									Exploratory
18	504	unclear	HbF	HbF - HbF >30% only		rs6912979	HBS1L<>MYB	C		unclear					0.4646		N									Exploratory
18	505	unclear	HbF	HbF - HbF >30% only		rs6920211	HBS1L<>MYB	C		unclear					0.0047		S									Exploratory
18	506	unclear	HbF	HbF - HbF >30% only		rs6929404	HBS1L<>MYB	A		unclear					0.5601		N									Exploratory
18	507	unclear	HbF	HbF - HbF >30% only		rs6930223	HBS1L<>MYB	G		unclear					0.0174		S									Exploratory
18	508	unclear	HbF	HbF - HbF >30% only		rs72872549	Extended beta globin locus	C		unclear					0.1849		N									Exploratory
18	509	unclear	HbF	HbF - HbF >30% only		rs7482144	Extended beta globin locus	G		unclear					0.3364		N									Exploratory
18	510	unclear	HbF	HbF - HbF >30% only		rs7483122	Olfactory receptor gene cluster	C		unclear					0.7924		N									Exploratory
18	511	unclear	HbF	HbF - HbF >30% only		rs74946846	BCL11A	A		unclear					0.6228		N									Exploratory
18	512	unclear	HbF	HbF - HbF >30% only		rs7557939	BCL11A	G		unclear					0.0109		S									Exploratory
18	513	unclear	HbF	HbF - HbF >30% only		rs7565301	BCL11A	A		unclear					0.8012		N									Exploratory
18	514	unclear	HbF	HbF - HbF >30% only		rs7569946	BCL11A	A		unclear					0.0061		S									Exploratory
18	515	unclear	HbF	HbF - HbF >30% only		rs757054403	Extended beta globin locus	G		unclear					0.2375		N									Exploratory
18	516	unclear	HbF	HbF - HbF >30% only		rs7584113	BCL11A	A		unclear					0.0132		S									Exploratory
18	517	unclear	HbF	HbF - HbF >30% only		rs7599488	BCL11A	T		unclear					0.5775		N									Exploratory
18	518	unclear	HbF	HbF - HbF >30% only		rs7606173	BCL11A	C		unclear					0.0103		S									Exploratory
18	519	unclear	HbF	HbF - HbF >30% only		rs766431	BCL11A	G		unclear					0.5495		N									Exploratory
18	520	unclear	HbF	HbF - HbF >30% only		rs766432	BCL11A	C		unclear					0.01		S									Exploratory
18	521	unclear	HbF	HbF - HbF >30% only		rs7743042	HBS1L<>MYB	A		unclear					0.0725		N									Exploratory
18	522	unclear	HbF	HbF - HbF >30% only		rs7775698	HBS1L<>MYB	T		unclear					0.5515		N									Exploratory
18	523	unclear	HbF	HbF - HbF >30% only		rs7776196	HBS1L<>MYB	G		unclear					0.7477		N									Exploratory
18	524	unclear	HbF	HbF - HbF >30% only		rs7937649	Olfactory receptor gene cluster	G		unclear					0.4144		N									Exploratory
18	525	unclear	HbF	HbF - HbF >30% only		rs840716	Olfactory receptor gene cluster	T		unclear					0.3456		N									Exploratory
18	526	unclear	HbF	HbF - HbF >30% only		rs9376090	HBS1L<>MYB	C		unclear					0.009		S									Exploratory
18	527	unclear	HbF	HbF - HbF >30% only		rs9376092	HBS1L<>MYB	A		unclear					0.01		S									Exploratory
18	528	unclear	HbF	HbF - HbF >30% only		rs9389266	HBS1L<>MYB	T		unclear					0.74		N									Exploratory
18	529	unclear	HbF	HbF - HbF >30% only		rs9389269	HBS1L<>MYB	C		unclear					0.037		S									Exploratory
18	530	unclear	HbF	HbF - HbF >30% only		rs9399137	HBS1L<>MYB	C		unclear					0.0021		S									Exploratory
18	531	unclear	HbF	HbF - HbF >30% only		rs9402684	HBS1L<>MYB	T		unclear					0.0843		N									Exploratory
18	532	unclear	HbF	HbF - HbF >30% only		rs9402685	HBS1L<>MYB	C		unclear					0.0148		S									Exploratory
18	533	unclear	HbF	HbF - HbF >30% only		rs9402686	HBS1L<>MYB	A		unclear					0.009		S									Exploratory
18	534	unclear	HbF	HbF - HbF >30% only		rs944022401	BCL11A	G		unclear					0.1629		N									Exploratory
18	535	unclear	HbF	HbF - HbF >30% only		rs9483788	HBS1L<>MYB	C		unclear					0.0048		S									Exploratory
18	536	unclear	HbF	HbF - HbF >30% only		rs9494139	HBS1L<>MYB	G		unclear					0.6717		N									Exploratory
18	537	unclear	HbF	HbF - HbF >30% only		rs9494142	HBS1L<>MYB	C		unclear					0.01		S									Exploratory
18	538	unclear	HbF	HbF - HbF >30% only		rs9494145	HBS1L<>MYB	C		unclear					0.0037		S									Exploratory
18	539	unclear	HbF	HbF - HbF >30% only		rs968856	Extended beta globin locus	C		unclear					0.2636		N									Exploratory
18	540	unclear	HbF	HbF - HbF >30% only		rs968857	Extended beta globin locus	C		unclear					0.3646		N									Exploratory
18	541	unclear	HbF	HbF - HbF 20-30% only		rs10128555	Extended beta globin locus	C		unclear					0.3487		N									Exploratory
18	542	unclear	HbF	HbF - HbF 20-30% only		rs10128556	Extended beta globin locus	C		unclear					3.76e-05		S									Exploratory
18	543	unclear	HbF	HbF - HbF 20-30% only		rs10128558	SOX6	G		unclear					0.9099		N									Exploratory
18	544	unclear	HbF	HbF - HbF 20-30% only		rs10128653	Extended beta globin locus	C		unclear					0.255		N									Exploratory
18	545	unclear	HbF	HbF - HbF 20-30% only		rs10172646	BCL11A	A		unclear					0.033		S									Exploratory
18	546	unclear	HbF	HbF - HbF 20-30% only		rs10189857	BCL11A	G		unclear					0.5113		N									Exploratory
18	547	unclear	HbF	HbF - HbF 20-30% only		rs10195871	BCL11A	G		unclear					0.0234		S									Exploratory
18	548	unclear	HbF	HbF - HbF 20-30% only		rs1022506	HBS1L<>MYB	A		unclear					0.3889		N									Exploratory
18	549	unclear	HbF	HbF - HbF 20-30% only		rs10500635	Olfactory receptor gene cluster	A		unclear					0.6494		N									Exploratory
18	550	unclear	HbF	HbF - HbF 20-30% only		rs1074849	HBS1L<>MYB	A		unclear					0.7593		N									Exploratory
18	551	unclear	HbF	HbF - HbF 20-30% only		rs10837540	Olfactory receptor gene cluster	T		unclear					0.4924		N									Exploratory
18	552	unclear	HbF	HbF - HbF 20-30% only		rs10837643	Extended beta globin locus	A		unclear					0.0906		N									Exploratory
18	553	unclear	HbF	HbF - HbF 20-30% only		rs11036474	Extended beta globin locus	T		unclear					2.44e-05		S									Exploratory
18	554	unclear	HbF	HbF - HbF 20-30% only		rs11036475	Extended beta globin locus	A		unclear					0.0438		S									Exploratory
18	555	unclear	HbF	HbF - HbF 20-30% only		rs11759553	HBS1L<>MYB	T		unclear					0.3716		N									Exploratory
18	556	unclear	HbF	HbF - HbF 20-30% only		rs11886868	BCL11A	T		unclear					0.005		S									Exploratory
18	557	unclear	HbF	HbF - HbF 20-30% only		rs12559632	PHEX	A		unclear					0.0267		S									Exploratory
18	558	unclear	HbF	HbF - HbF 20-30% only		rs1320959	HBS1L<>MYB	C		unclear					0.1297		N									Exploratory
18	559	unclear	HbF	HbF - HbF 20-30% only		rs1391619	Olfactory receptor gene cluster	G		unclear					0.0062		S									Exploratory
18	560	unclear	HbF	HbF - HbF 20-30% only		rs1427407	BCL11A	T		unclear					3.32e-05		S									Exploratory
18	561	unclear	HbF	HbF - HbF 20-30% only		rs16912210	Extended beta globin locus	G		unclear					0.148		N									Exploratory
18	562	unclear	HbF	HbF - HbF 20-30% only		rs16981804	PHEX	T		unclear					0.2221		N									Exploratory
18	563	unclear	HbF	HbF - HbF 20-30% only		rs186824634	BCL11A	A		unclear					0.0444		S									Exploratory
18	564	unclear	HbF	HbF - HbF 20-30% only		rs1896294	BCL11A	T		unclear					0.0279		S									Exploratory
18	565	unclear	HbF	HbF - HbF 20-30% only		rs1896295	BCL11A	T		unclear					0.0009		S									Exploratory
18	566	unclear	HbF	HbF - HbF 20-30% only		rs1896296	BCL11A	G		unclear					8.9e-05		S									Exploratory
18	567	unclear	HbF	HbF - HbF 20-30% only		rs2070972	Extended beta globin locus	C		unclear					0.0007		S									Exploratory
18	568	unclear	HbF	HbF - HbF 20-30% only		rs2071348	Extended beta globin locus	T		unclear					3.76e-05		S									Exploratory
18	569	unclear	HbF	HbF - HbF 20-30% only		rs210796	HBS1L<>MYB	T		unclear					0.7027		N									Exploratory
18	570	unclear	HbF	HbF - HbF 20-30% only		rs2187608	Extended beta globin locus	G		unclear					0.0007		S									Exploratory
18	571	unclear	HbF	HbF - HbF 20-30% only		rs28379094	Extended beta globin locus	T		unclear					0.0022		S									Exploratory
18	572	unclear	HbF	HbF - HbF 20-30% only		rs28384513	HBS1L<>MYB	G		unclear					0.1074		N									Exploratory
18	573	unclear	HbF	HbF - HbF 20-30% only		rs28440105	Extended beta globin locus	A		unclear					0.377		N									Exploratory
18	574	unclear	HbF	HbF - HbF 20-30% only		rs2855039	Extended beta globin locus	C		unclear					2.44e-05		S									Exploratory
18	575	unclear	HbF	HbF - HbF 20-30% only		rs2855121	Extended beta globin locus	C		unclear					0.000128		S									Exploratory
18	576	unclear	HbF	HbF - HbF 20-30% only		rs2855122	Extended beta globin locus	T		unclear					5.86e-05		S									Exploratory
18	577	unclear	HbF	HbF - HbF 20-30% only		rs34778774	HBS1L<>MYB	CC		unclear					0.1185		N									Exploratory
18	578	unclear	HbF	HbF - HbF 20-30% only		rs35786788	HBS1L<>MYB	A		unclear					0.0259		S									Exploratory
18	579	unclear	HbF	HbF - HbF 20-30% only		rs35959442	HBS1L<>MYB	G		unclear					0.096		N									Exploratory
18	580	unclear	HbF	HbF - HbF 20-30% only		rs368698783	Extended beta globin locus	T		unclear					0.4101		N									Exploratory
18	581	unclear	HbF	HbF - HbF 20-30% only		rs3759070	Extended beta globin locus	G		unclear					0.0996		N									Exploratory
18	582	unclear	HbF	HbF - HbF 20-30% only		rs3759071	Extended beta globin locus	G		unclear					0.0804		N									Exploratory
18	583	unclear	HbF	HbF - HbF 20-30% only		rs3813727	Extended beta globin locus	G		unclear					0.5926		N									Exploratory
18	584	unclear	HbF	HbF - HbF 20-30% only		rs3834466	Extended beta globin locus	T		unclear					0.2482		N									Exploratory
18	585	unclear	HbF	HbF - HbF 20-30% only		rs3841756	Extended beta globin locus	delT		unclear					0.6861		N									Exploratory
18	586	unclear	HbF	HbF - HbF 20-30% only		rs3886223	Olfactory receptor gene cluster	T		unclear					0.054		N									Exploratory
18	587	unclear	HbF	HbF - HbF 20-30% only		rs41294856	HBS1L<>MYB	T		unclear					0.7043		N									Exploratory
18	588	unclear	HbF	HbF - HbF 20-30% only		rs41294858	HBS1L<>MYB	C		unclear					0.7557		N									Exploratory
18	589	unclear	HbF	HbF - HbF 20-30% only		rs41294860	HBS1L<>MYB	G		unclear					0.7043		N									Exploratory
18	590	unclear	HbF	HbF - HbF 20-30% only		rs416586	Olfactory receptor gene cluster	G		unclear					0.007		S									Exploratory
18	591	unclear	HbF	HbF - HbF 20-30% only		rs4320977	Extended beta globin locus	G		unclear					0.0335		S									Exploratory
18	592	unclear	HbF	HbF - HbF 20-30% only		rs4402323	Extended beta globin locus	T		unclear					0.0438		S									Exploratory
18	593	unclear	HbF	HbF - HbF 20-30% only		rs4601817	Extended beta globin locus	A		unclear					0.1604		N									Exploratory
18	594	unclear	HbF	HbF - HbF 20-30% only		rs4671393	BCL11A	A		unclear					8.9e-05		S									Exploratory
18	595	unclear	HbF	HbF - HbF 20-30% only		rs4895440	HBS1L<>MYB	T		unclear					0.1203		N									Exploratory
18	596	unclear	HbF	HbF - HbF 20-30% only		rs4895441	HBS1L<>MYB	G		unclear					0.03		S									Exploratory
18	597	unclear	HbF	HbF - HbF 20-30% only		rs4910736	Extended beta globin locus	A		unclear					0.0438		S									Exploratory
18	598	unclear	HbF	HbF - HbF 20-30% only		rs4910740	Extended beta globin locus	A		unclear					0.0458		S									Exploratory
18	599	unclear	HbF	HbF - HbF 20-30% only		rs4910742	Extended beta globin locus	G		unclear					0.4379		N									Exploratory
18	600	unclear	HbF	HbF - HbF 20-30% only		rs4910743	Extended beta globin locus	T		unclear					0.2012		N									Exploratory
18	601	unclear	HbF	HbF - HbF 20-30% only		rs4910755	Olfactory receptor gene cluster	C		unclear					0.5492		N									Exploratory
18	602	unclear	HbF	HbF - HbF 20-30% only		rs4910756	Olfactory receptor gene cluster	G		unclear					0.452		N									Exploratory
18	603	unclear	HbF	HbF - HbF 20-30% only		rs4969549	ZFX<>SUPT20HL2	G		unclear					0.1886		N									Exploratory
18	604	unclear	HbF	HbF - HbF 20-30% only		rs5006883	Olfactory receptor gene cluster	C		unclear					0.38		N									Exploratory
18	605	unclear	HbF	HbF - HbF 20-30% only		rs5006884	Olfactory receptor gene cluster	T		unclear					0.5104		N									Exploratory
18	606	unclear	HbF	HbF - HbF 20-30% only		rs5024042	Olfactory receptor gene cluster	A		unclear					0.7301		N									Exploratory
18	607	unclear	HbF	HbF - HbF 20-30% only		rs549964658	Extended beta globin locus	G		unclear					0.019		S									Exploratory
18	608	unclear	HbF	HbF - HbF 20-30% only		rs55731938	HBS1L<>MYB	A		unclear					0.4096		N									Exploratory
18	609	unclear	HbF	HbF - HbF 20-30% only		rs56076748	HBS1L<>MYB	A		unclear					0.7043		N									Exploratory
18	610	unclear	HbF	HbF - HbF 20-30% only		rs567628535	BCL11A	A		unclear					0.723		N									Exploratory
18	611	unclear	HbF	HbF - HbF 20-30% only		rs59495893	Extended beta globin locus	A		unclear					0.0003		S									Exploratory
18	612	unclear	HbF	HbF - HbF 20-30% only		rs61893081	Extended beta globin locus	G		unclear					0.1648		N									Exploratory
18	613	unclear	HbF	HbF - HbF 20-30% only		rs6530488	FRMPD4	C		unclear					0.927		N									Exploratory
18	614	unclear	HbF	HbF - HbF 20-30% only		rs6545816	BCL11A	A		unclear					0.0488		S									Exploratory
18	615	unclear	HbF	HbF - HbF 20-30% only		rs66650371	HBS1L<>MYB	TA		unclear					0.0214		S									Exploratory
18	616	unclear	HbF	HbF - HbF 20-30% only		rs6706648	BCL11A	T		unclear					0.0372		S									Exploratory
18	617	unclear	HbF	HbF - HbF 20-30% only		rs6709302	BCL11A	A		unclear					0.0091		S									Exploratory
18	618	unclear	HbF	HbF - HbF 20-30% only		rs6729815	BCL11A	T		unclear					0.1063		N									Exploratory
18	619	unclear	HbF	HbF - HbF 20-30% only		rs6732518	BCL11A	T		unclear					0.02		S									Exploratory
18	620	unclear	HbF	HbF - HbF 20-30% only		rs6738440	BCL11A	G		unclear					0.0565		N									Exploratory
18	621	unclear	HbF	HbF - HbF 20-30% only		rs67385638	Extended beta globin locus	C		unclear					9.96e-06		S									Exploratory
18	622	unclear	HbF	HbF - HbF 20-30% only		rs6912979	HBS1L<>MYB	C		unclear					0.9188		N									Exploratory
18	623	unclear	HbF	HbF - HbF 20-30% only		rs6920211	HBS1L<>MYB	C		unclear					0.04667		S									Exploratory
18	624	unclear	HbF	HbF - HbF 20-30% only		rs6929404	HBS1L<>MYB	A		unclear					0.1035		N									Exploratory
18	625	unclear	HbF	HbF - HbF 20-30% only		rs6930223	HBS1L<>MYB	G		unclear					0.9814		N									Exploratory
18	626	unclear	HbF	HbF - HbF 20-30% only		rs72872549	Extended beta globin locus	C		unclear					0.0002		S									Exploratory
18	627	unclear	HbF	HbF - HbF 20-30% only		rs7482144	Extended beta globin locus	G		unclear					9.02e-05		S									Exploratory
18	628	unclear	HbF	HbF - HbF 20-30% only		rs7483122	Olfactory receptor gene cluster	C		unclear					0.5104		N									Exploratory
18	629	unclear	HbF	HbF - HbF 20-30% only		rs74946846	BCL11A	A		unclear					0.6058		N									Exploratory
18	630	unclear	HbF	HbF - HbF 20-30% only		rs7557939	BCL11A	G		unclear					0.0413		S									Exploratory
18	631	unclear	HbF	HbF - HbF 20-30% only		rs7565301	BCL11A	A		unclear					0.5678		N									Exploratory
18	632	unclear	HbF	HbF - HbF 20-30% only		rs7569946	BCL11A	A		unclear					0.442		N									Exploratory
18	633	unclear	HbF	HbF - HbF 20-30% only		rs757054403	Extended beta globin locus	G		unclear					0.5859		N									Exploratory
18	634	unclear	HbF	HbF - HbF 20-30% only		rs7584113	BCL11A	A		unclear					0.03		S									Exploratory
18	635	unclear	HbF	HbF - HbF 20-30% only		rs7599488	BCL11A	T		unclear					0.47115		N									Exploratory
18	636	unclear	HbF	HbF - HbF 20-30% only		rs7606173	BCL11A	C		unclear					0.0143		S									Exploratory
18	637	unclear	HbF	HbF - HbF 20-30% only		rs766431	BCL11A	G		unclear					0.4959		N									Exploratory
18	638	unclear	HbF	HbF - HbF 20-30% only		rs766432	BCL11A	C		unclear					0.0001		S									Exploratory
18	639	unclear	HbF	HbF - HbF 20-30% only		rs7743042	HBS1L<>MYB	A		unclear					0.6971		N									Exploratory
18	640	unclear	HbF	HbF - HbF 20-30% only		rs7775698	HBS1L<>MYB	T		unclear					0.3001		N									Exploratory
18	641	unclear	HbF	HbF - HbF 20-30% only		rs7776196	HBS1L<>MYB	G		unclear					0.6844		N									Exploratory
18	642	unclear	HbF	HbF - HbF 20-30% only		rs7937649	Olfactory receptor gene cluster	G		unclear					0.0024		S									Exploratory
18	643	unclear	HbF	HbF - HbF 20-30% only		rs840716	Olfactory receptor gene cluster	T		unclear					0.0083		S									Exploratory
18	644	unclear	HbF	HbF - HbF 20-30% only		rs9376090	HBS1L<>MYB	C		unclear					0.0194		S									Exploratory
18	645	unclear	HbF	HbF - HbF 20-30% only		rs9376092	HBS1L<>MYB	A		unclear					0.09		N									Exploratory
18	646	unclear	HbF	HbF - HbF 20-30% only		rs9389266	HBS1L<>MYB	T		unclear					0.0513		N									Exploratory
18	647	unclear	HbF	HbF - HbF 20-30% only		rs9389269	HBS1L<>MYB	C		unclear					0.03		S									Exploratory
18	648	unclear	HbF	HbF - HbF 20-30% only		rs9399137	HBS1L<>MYB	C		unclear					0.0259		S									Exploratory
18	649	unclear	HbF	HbF - HbF 20-30% only		rs9402684	HBS1L<>MYB	T		unclear					0.7894		N									Exploratory
18	650	unclear	HbF	HbF - HbF 20-30% only		rs9402685	HBS1L<>MYB	C		unclear					0.1056		N									Exploratory
18	651	unclear	HbF	HbF - HbF 20-30% only		rs9402686	HBS1L<>MYB	A		unclear					0.03		S									Exploratory
18	652	unclear	HbF	HbF - HbF 20-30% only		rs944022401	BCL11A	G		unclear					0.5041		N									Exploratory
18	653	unclear	HbF	HbF - HbF 20-30% only		rs9483788	HBS1L<>MYB	C		unclear					0.02343		S									Exploratory
18	654	unclear	HbF	HbF - HbF 20-30% only		rs9494139	HBS1L<>MYB	G		unclear					0.2037		N									Exploratory
18	655	unclear	HbF	HbF - HbF 20-30% only		rs9494142	HBS1L<>MYB	C		unclear					0.05		N									Exploratory
18	656	unclear	HbF	HbF - HbF 20-30% only		rs9494145	HBS1L<>MYB	C		unclear					0.0119		S									Exploratory
18	657	unclear	HbF	HbF - HbF 20-30% only		rs968856	Extended beta globin locus	C		unclear					0.0252		S									Exploratory
18	658	unclear	HbF	HbF - HbF 20-30% only		rs968857	Extended beta globin locus	C		unclear					0.0335		S									Exploratory
19	659	Pearson Chi-Squared Test	Anemia	Blood transfusion (history of)		Beta-globin haplotype	Extended beta globin locus	BEN/CAM	BEN/BEN	245		1.24		0.56-2.69	>.05		N									Meta
19	660	Pearson Chi-Squared Test	Anemia	Blood transfusion (history of)		Beta-globin haplotype	Extended beta globin locus	BEN/SEN	BEN/BEN	245		1.275		0.49-3.29	>.05		N									Meta
19	661	Pearson Chi-Squared Test	Other hematologic parameter	HCT >/= 22%		Beta-globin haplotype	Extended beta globin locus	BEN/CAM	BEN/BEN	245		0.88		3.91-1.98	>.05		N									Meta
19	662	Pearson Chi-Squared Test	Other hematologic parameter	HCT >/= 22%		Beta-globin haplotype	Extended beta globin locus	BEN/SEN	BEN/BEN	245		1.223		0.41-3.64	>.05		N									Meta
19	663	Pearson Chi-Squared Test	Anemia	Hemoglobin >/= 7g/dL		Beta-globin haplotype	Extended beta globin locus	BEN/CAM	BEN/BEN	245		0.661		0.41-1.53	>.05		N									Meta
19	664	Pearson Chi-Squared Test	Anemia	Hemoglobin >/= 7g/dL		Beta-globin haplotype	Extended beta globin locus	BEN/SEN	BEN/BEN	245		2.975		0.66-13.39	>.05		N									Meta
19	665	Pearson Chi-Squared Test	General or mixed measurement of SCD severity	Hospital admission (history of)		Beta-globin haplotype	Extended beta globin locus	BEN/CAM	BEN/BEN	245		0.99		0.39-20.5	>.05		N									Meta
19	666	Pearson Chi-Squared Test	General or mixed measurement of SCD severity	Hospital admission (history of)		Beta-globin haplotype	Extended beta globin locus	BEN/SEN	BEN/BEN	245		1.668		0.53-5.32	>.05		N									Meta
19	667	Pearson Chi-Squared Test	Acute pain episode	Pain episodes (history of)		Beta-globin haplotype	Extended beta globin locus	BEN/CAM	BEN/BEN	245		0.999		0.41-2.16	>.05		N									Meta
19	668	Pearson Chi-Squared Test	Acute pain episode	Pain episodes (history of)		Beta-globin haplotype	Extended beta globin locus	BEN/SEN	BEN/BEN	245		4.744		1.904-11.59	>.05		N									Meta
19	669	Pearson Chi-Squared Test	Other hematologic parameter	RBC count >/= 2.8 x 10^9 /L		Beta-globin haplotype	Extended beta globin locus	BEN/CAM	BEN/BEN	245		1.017		0.46-2.23	>.05		N									Meta
19	670	Pearson Chi-Squared Test	Other hematologic parameter	RBC count >/= 2.8 x 10^9 /L		Beta-globin haplotype	Extended beta globin locus	BEN/SEN	BEN/BEN	245		1.426		0.50-4.04	>.05		N									Meta
19	671	Pearson Chi-Squared Test	Other hematologic parameter	RDW >/= 60%		Beta-globin haplotype	Extended beta globin locus	BEN/CAM	BEN/BEN	245		0.688		0.27-1.76	>.05		N									Meta
19	672	Pearson Chi-Squared Test	Other hematologic parameter	RDW >/= 60%		Beta-globin haplotype	Extended beta globin locus	BEN/SEN	BEN/BEN	245		0.313		0.11-0.89	>.05		N									Meta
20	673	Cox proportional hazards regression	Kidney dysfunction	Albuminuria (UACR > 30mg/g)	Cox frailty model was used to account for relatedness among participants, and all models were adjusted for sex, hydroxycarbamide duration, chronic transfusion duration, and the first five principal components. Model included alpha-thalassemia, APOL1 G1/G2 status, rs1427407, and rs743811 and 45-SNP GRS	Alpha-thal	Alpha globin	α (no deletion)	- (presence of deletion)	288	0.5	1.65	0.32		0.11	0.13	N									Meta
20	674	Cox proportional hazards regression	Kidney dysfunction	Albuminuria (UACR > 30mg/g)	Cox frailty model was used to account for relatedness among participants, and all models were adjusted for sex, hydroxycarbamide duration, chronic transfusion duration, and the first five principal components. Model included alpha-thalassemia, APOL1 G1/G2 status, rs1427407, and rs743811 and 3-SNP GRS	Alpha-thal	Alpha globin	α (no deletion)	- (presence of deletion)	288	0.5	1.65	0.32		0.12	0.13 (permutation p-value)	N									Meta
20	675	Cox proportional hazards regression	Kidney dysfunction	Albuminuria (UACR > 30mg/g)	Cox frailty model was used to account for relatedness among participants, and all models were adjusted for sex, hydroxycarbamide duration, chronic transfusion duration, and the first five principal components.	Alpha-thal	Alpha globin	α (no deletion)	- (presence of deletion)	288	0.46	0.63 (should be 1.58)	0.31		0.14	0.16 (permutation p-value)	N									Meta
20	676	Fisher's exact test (two-sided)	Kidney dysfunction	Albuminuria (UACR > 30mg/g)		Alpha-thal	Alpha globin	αα-- (presence of two deletions) or ααα- (presence of one deletion)	αααα (presence of no deletion)	288					0.54		N									Exploratory
20	677	Fisher's exact test (two-sided)	Kidney dysfunction	Albuminuria (UACR > 30mg/g)		G1/G2	APOL1	Homozygous for G1 (rs60910145-G or rs73885319-G) or G2 alleles (rs143830837-A) or double heterozygous (heterozygous rs60910145 or rs73885319 and heterozygous rs143830837)	Absence of APOL1 risk allele	288					0.000154		S									Exploratory
20	678	Cox proportional hazards regression	Kidney dysfunction	Albuminuria (UACR > 30mg/g)	Cox frailty model was used to account for relatedness among participants, and all models were adjusted for sex, hydroxycarbamide duration, chronic transfusion duration, and the first five principal components. Model included alpha-thalassemia, APOL1 G1/G2 status, rs1427407, and rs743811 and 3-SNP GRS	G1/G2	APOL1	Homozygous for G1 (rs60910145-G or rs73885319-G) or G2 alleles (rs143830837-A) or double heterozygous (heterozygous rs60910145 or rs73885319 and heterozygous rs143830837)	Absence of APOL1 risk allele	288	1.27	3.55	0.36		0.000371	0.0008 (permutation p-value)	S									Meta
20	679	Cox proportional hazards regression	Kidney dysfunction	Albuminuria (UACR > 30mg/g)	Cox frailty model was used to account for relatedness among participants, and all models were adjusted for sex, hydroxycarbamide duration, chronic transfusion duration, and the first five principal components.	G1/G2	APOL1	Homozygous for G1 (rs60910145-G or rs73885319-G) or G2 alleles (rs143830837-A) or double heterozygous (heterozygous rs60910145 or rs73885319 and heterozygous rs143830837)	Absence of APOL1 risk allele	288	1.25	3.5	0.36		0.000518	0.0010 (permutation p-value)	S									Meta
20	680	Cox proportional hazards regression	Kidney dysfunction	Albuminuria (UACR > 30mg/g)	Cox frailty model was used to account for relatedness among participants, and all models were adjusted for sex, hydroxycarbamide duration, chronic transfusion duration, and the first five principal components. Model included alpha-thalassemia, APOL1 G1/G2 status, rs1427407, and rs743811 and 45-SNP GRS	G1/G2	APOL1	Homozygous for G1 (rs60910145-G or rs73885319-G) or G2 alleles (rs143830837-A) or double heterozygous (heterozygous rs60910145 or rs73885319 and heterozygous rs143830837)	Absence of APOL1 risk allele	288	1.21	3.36	0.35		0.000537	0.0009	S									Meta
20	681	Cox proportional hazards regression	Kidney dysfunction	Albuminuria (UACR > 30mg/g)	Cox frailty model was used to account for relatedness among participants, and all models were adjusted for sex, hydroxycarbamide duration, chronic transfusion duration, and the first five principal components.	Multiple (45-SNP GRS)	Multiple	weighted sum of risk alleles (stdzd)		288	0.4	1.49	0.17		0.016	0.02	S									Exploratory
20	682	Cox proportional hazards regression	Kidney dysfunction	Albuminuria (UACR > 30mg/g)	Cox frailty model was used to account for relatedness among participants, and all models were adjusted for sex, hydroxycarbamide duration, chronic transfusion duration, and the first five principal components. Model included alpha-thalassemia, APOL1 G1/G2 status, rs1427407, and rs743811 and 45-SNP GRS	Multiple (45-SNP GRS)	Multiple	weighted sum of risk alleles (stdzd)		288	0.38	1.46	0.16		0.017	0.021	S									Exploratory
20	683	Wilcoxon rank sum test (one sided)	Kidney dysfunction	Albuminuria (UACR > 30mg/g)		Multiple (45-SNP GRS)	Multiple	weighted sum of risk alleles (stdzd)		288					0.058		N									Exploratory
20	684	Cox proportional hazards regression	Kidney dysfunction	Albuminuria (UACR > 30mg/g)	Cox frailty model was used to account for relatedness among participants, and all models were adjusted for sex, hydroxycarbamide duration, chronic transfusion duration, and the first five principal components.	rs1145078	GATM	C	T	288	0.61	1.83	0.27		0.024	0.028 (permutation p-value)	S									Meta
20	685	Cox proportional hazards regression	Kidney dysfunction	Albuminuria (UACR > 30mg/g)	Cox frailty model was used to account for relatedness among participants, and all models were adjusted for sex, hydroxycarbamide duration, chronic transfusion duration, and the first five principal components.	rs12714144	RPSAP22<>PARTICL	A	T	288	0.56	1.74	0.24		0.022	0.024 (permutation p-value)	S									Meta
20	686	Fisher's exact test (two-sided)	Kidney dysfunction	Albuminuria (UACR > 30mg/g)		rs1427407	BCL11A	TT vs GT vs GG		288					0.0082		S									Exploratory
20	687	Cox proportional hazards regression	Kidney dysfunction	Albuminuria (UACR > 30mg/g)	Cox frailty model was used to account for relatedness among participants, and all models were adjusted for sex, hydroxycarbamide duration, chronic transfusion duration, and the first five principal components. Model included alpha-thalassemia, APOL1 G1/G2 status, rs1427407, and rs743811 and 3-SNP GRS	rs1427407	BCL11A	G	T	288	0.26	1.3	0.22		0.24	0.26 (permutation p-value)	N									Meta
20	688	Cox proportional hazards regression	Kidney dysfunction	Albuminuria (UACR > 30mg/g)	Cox frailty model was used to account for relatedness among participants, and all models were adjusted for sex, hydroxycarbamide duration, chronic transfusion duration, and the first five principal components. Model included alpha-thalassemia, APOL1 G1/G2 status, rs1427407, and rs743811 and 45-SNP GRS	rs1427407	BCL11A	G	T	288	0.25	1.29	0.22		0.26	0.28	N									Meta
20	689	Cox proportional hazards regression	Kidney dysfunction	Albuminuria (UACR > 30mg/g)	Cox frailty model was used to account for relatedness among participants, and all models were adjusted for sex, hydroxycarbamide duration, chronic transfusion duration, and the first five principal components.	rs1427407	BCL11A	G	T	288	0.19	1.2	0.22		0.4	0.41 (permutation p-value)	N									Meta
20	690	Cox proportional hazards regression	Kidney dysfunction	Albuminuria (UACR > 30mg/g)	Cox frailty model was used to account for relatedness among participants, and all models were adjusted for sex, hydroxycarbamide duration, chronic transfusion duration, and the first five principal components.	rs4665972	SNX17	T	C	288	0.67	1.95	0.33		0.045	0.048 (permutation p-value)	S									Meta
20	691	Cox proportional hazards regression	Kidney dysfunction	Albuminuria (UACR > 30mg/g)	Cox frailty model was used to account for relatedness among participants, and all models were adjusted for sex, hydroxycarbamide duration, chronic transfusion duration, and the first five principal components. Model included alpha-thalassemia, APOL1 G1/G2 status, rs1427407, and rs743811 and 3-SNP GRS	rs4665972-rs12714144-rs1145078	SNX17/PARTICL/GATM	T-A-C	C-T-T	288	0.65	1.91	0.16		4.64e-05	<0.0001 (permutation p-value)	S									Meta
20	692	Cox proportional hazards regression	Kidney dysfunction	Albuminuria (UACR > 30mg/g)	Cox frailty model was used to account for relatedness among participants, and all models were adjusted for sex, hydroxycarbamide duration, chronic transfusion duration, and the first five principal components.	rs4665972-rs12714144-rs1145078	SNX17/PARTICL/GATM	T-A-C	C-T-T	288	0.63	1.88	0.17		0.000124	0.0002 (permutation p-value)	S									Meta
20	693	Wilcoxon rank sum test (one sided)	Kidney dysfunction	Albuminuria (UACR > 30mg/g)		rs4665972-rs12714144-rs1145078	SNX17/PARTICL/GATM	T-A-C	C-T-T	288					0.000962		S									Exploratory
20	694	Cox proportional hazards regression	Kidney dysfunction	Albuminuria (UACR > 30mg/g)	Cox frailty model to account for relatedness among samples and were adjusted for α-thalassaemia, APOL1 risk status, BCL11A (rs1427407), HMOX1 (rs743811), sex, hydroxycarbamide duration, chronic transfusion duration, and the first five principal components	rs4665972-rs12714144-rs1145078	SNX17/PARTICL/GATM	Above median score for risk alleles (rs4665972 (T), rs12714144 (A), rs1145078 (C))	Below median score for risk alleles (rs4665972 (T), rs12714144 (A), rs1145078 (C)), meaning a higher burden of non-risk alleles (rs4665972 (C), rs12714144 (T), rs1145078 (T))	288		3.17				0.0001 (permutation p-value)	S									Exploratory
20	695	Fisher's exact test (two-sided)	Kidney dysfunction	Albuminuria (UACR > 30mg/g)		rs743811	HMOX1	TT vs CT vs CC		288					0.31		N									Exploratory
20	696	Cox proportional hazards regression	Kidney dysfunction	Albuminuria (UACR > 30mg/g)	Cox frailty model was used to account for relatedness among participants, and all models were adjusted for sex, hydroxycarbamide duration, chronic transfusion duration, and the first five principal components. Model included alpha-thalassemia, APOL1 G1/G2 status, rs1427407, and rs743811 and 3-SNP GRS	rs743811	HMOX1	C	T	288	0.4	1.48	0.34		0.25	0.27 (permutation p-value)	N									Meta
20	697	Cox proportional hazards regression	Kidney dysfunction	Albuminuria (UACR > 30mg/g)	Cox frailty model was used to account for relatedness among participants, and all models were adjusted for sex, hydroxycarbamide duration, chronic transfusion duration, and the first five principal components.	rs743811	HMOX1	C	T	288	0.22	1.24	0.34		0.52	0.53 (permutation p-value)	N									Meta
20	698	Cox proportional hazards regression	Kidney dysfunction	Albuminuria (UACR > 30mg/g)	Cox frailty model was used to account for relatedness among participants, and all models were adjusted for sex, hydroxycarbamide duration, chronic transfusion duration, and the first five principal components. Model included alpha-thalassemia, APOL1 G1/G2 status, rs1427407, and rs743811 and 45-SNP GRS	rs743811	HMOX1	C	T	288	0.16	1.127	0.34		0.64	0.66	N									Meta
21	699	unclear	ACS, pneumonia, or respiratory infection	Acute chest syndrome (ACS) (history of)		Alpha-thal	Alpha globin	αα-- (presence of two deletions) or ααα- (presence of one deletion)	αααα (presence of no deletion)						0.758		N									Exploratory
21	700	unclear	ACS, pneumonia, or respiratory infection	Acute chest syndrome (ACS) (history of)		Beta-globin haplotype	Extended beta globin locus	CAR/CAR	CAR/non-CAR						0.682		N									Exploratory
21	701	unclear	ACS, pneumonia, or respiratory infection	Acute chest syndrome (ACS) (history of)		rs211239	KL	GG	AG or AA						0.84		N									Exploratory
21	702	unclear	ACS, pneumonia, or respiratory infection	Acute chest syndrome (ACS) (history of)		rs685417	KL	AG or AA	GG						0.06		N									Exploratory
21	703	unclear	General or mixed measurement of SCD severity	Any complications (>1 vs 1 v 0)		Alpha-thal	Alpha globin	αα-- (presence of two deletions) or ααα- (presence of one deletion)	αααα (presence of no deletion)						0.222		N									Exploratory
21	704	unclear	General or mixed measurement of SCD severity	Any complications (>1 vs 1 v 0)		Beta-globin haplotype	Extended beta globin locus	CAR/CAR	CAR/non-CAR						0.977		N									Exploratory
21	705	unclear	General or mixed measurement of SCD severity	Any complications (>1 vs 1 v 0)		rs211239	KL	GG	AG or AA						0.096		N									Exploratory
21	706	unclear	General or mixed measurement of SCD severity	Any complications (>1 vs 1 v 0)		rs685417	KL	AG or AA	GG		+?				0.019		S									Exploratory
21	707	unclear	Leg ulcers	Leg ulcer (history of)		Alpha-thal	Alpha globin	αα-- (presence of two deletions) or ααα- (presence of one deletion)	αααα (presence of no deletion)						0.133		N									Exploratory
21	708	unclear	Leg ulcers	Leg ulcer (history of)		Beta-globin haplotype	Extended beta globin locus	CAR/CAR	CAR/non-CAR						1		N									Exploratory
21	709	unclear	Leg ulcers	Leg ulcer (history of)		rs211239	KL	GG	AG or AA						0.74		N									Exploratory
21	710	unclear	Leg ulcers	Leg ulcer (history of)		rs685417	KL	AG or AA	GG						0.147		N									Exploratory
21	711	unclear	Osteonecrosis	Osteonecrosis (history of)		Alpha-thal	Alpha globin	αα-- (presence of two deletions) or ααα- (presence of one deletion)	αααα (presence of no deletion)						0.883		N									Exploratory
21	712	unclear	Osteonecrosis	Osteonecrosis (history of)		Beta-globin haplotype	Extended beta globin locus	CAR/CAR	CAR/non-CAR						1		N									Exploratory
21	713	unclear	Osteonecrosis	Osteonecrosis (history of)		rs211239	KL	GG	AG or AA						0.463		N									Exploratory
21	714	unclear	Osteonecrosis	Osteonecrosis (history of)		rs685417	KL	AG or AA	GG						0.139		N									Exploratory
21	715	Log Rank Test	Priapism	Priapism (cumulative incidence)		rs685417	KL	AG or AA	GG	588	+?				0.036		S									Exploratory
21	716	Binary Logistic Regression	Priapism	Priapism (history of)	Adjusted for rs685417	Alpha-thal	Alpha globin	αα-- (presence of two deletions) or ααα- (presence of one deletion)	αααα (presence of no deletion)	588		0.365		.158-.845	0.019		S									Meta
21	717	unclear	Priapism	Priapism (history of)		Alpha-thal	Alpha globin	αα-- (presence of two deletions) or ααα- (presence of one deletion)	αααα (presence of no deletion)		-?				0.025		S									Exploratory
21	718	unclear	Priapism	Priapism (history of)		Beta-globin haplotype	Extended beta globin locus	CAR/CAR	CAR/non-CAR						0.725		N									Exploratory
21	719	unclear	Priapism	Priapism (history of)		rs211239	KL	GG	AG or AA						0.305		N									Exploratory
21	720	Binary Logistic Regression	Priapism	Priapism (history of)	Adjusted for alpha thalassemia	rs685417	KL	AG or AA	GG	588		3.311		1.395-7.857	0.007		S									Meta
21	721	unclear	Priapism	Priapism (history of)		rs685417	KL	AG or AA	GG		+?				0.011		S									Exploratory
21	722	unclear	Cerebrovascular disease	Stroke (History of)		Alpha-thal	Alpha globin	αα-- (presence of two deletions) or ααα- (presence of one deletion)	αααα (presence of no deletion)		-?				0.012		S									Exploratory
21	723	Binary Logistic Regression	Cerebrovascular disease	Stroke (History of)	Adjusted for hemoglobin, HbF, WBC count, and rs685417	Alpha-thal	Alpha globin	αα-- (presence of two deletions) or ααα- (presence of one deletion)	αααα (presence of no deletion)	588		0.372		.161-.861	0.021		S									Meta
21	724	unclear	Cerebrovascular disease	Stroke (History of)		Beta-globin haplotype	Extended beta globin locus	CAR/CAR	CAR/non-CAR						0.203		N									Exploratory
21	725	unclear	Cerebrovascular disease	Stroke (History of)		rs211239	KL	GG	AG or AA						0.531		N									Exploratory
21	726	Binary Logistic Regression	Cerebrovascular disease	Stroke (History of)	Adjusted for hemoglobin, HbF, WBC count, and alpha-thalassemia	rs685417	KL	AG or AA	GG	588		2.883		1.114-7.463	0.029		S									Meta
21	727	unclear	Cerebrovascular disease	Stroke (History of)		rs685417	KL	AG or AA	GG		+?				0.034		S									Exploratory
21	728	Multivariate linear regression	Acute pain episode	VOC frequency	Adjusted for hemoglobin and HbF	rs211239	KL	GG	AG or AA	588	+? (GG more likely to have pain)				0.033		S									Exploratory
21	729	unclear	Acute pain episode	VOC frequency (>6 vs 3-5 vs 0-2 per year)		Alpha-thal	Alpha globin	αα-- (presence of two deletions) or ααα- (presence of one deletion)	αααα (presence of no deletion)						0.775		N									Exploratory
21	730	unclear	Acute pain episode	VOC frequency (>6 vs 3-5 vs 0-2 per year)		Beta-globin haplotype	Extended beta globin locus	CAR/CAR	CAR/non-CAR						0.348		N									Exploratory
21	731	unclear	Acute pain episode	VOC frequency (>6 vs 3-5 vs 0-2 per year)		rs211239	KL	GG	AG or AA		+? (GG more likely to have pain)				0.001		S									Exploratory
21	732	unclear	Acute pain episode	VOC frequency (>6 vs 3-5 vs 0-2 per year)		rs685417	KL	AG or AA	GG						0.065		N									Exploratory
22	733	Mann-Whitney U test	Other hematologic parameter	Erythrocytes (10^12 L)		Beta-globin haplotype	Extended beta globin locus	CAR/CAM	other	191					0.03		S									Exploratory
22	734	Mann-Whitney U test	Other hematologic parameter	Erythrocytes (10^12 L)		Beta-globin haplotype	Extended beta globin locus	CAR/CAR	other	191					0.092		N									Exploratory
22	735	Kruskal-Wallis test	Other hematologic parameter	Erythrocytes (10^12 L)		Beta-globin haplotype	Extended beta globin locus	CAR/CAR vs CAR/SEN vs CAR/CAM vs CAR/BEN		191					0.124		N									Exploratory
22	736	Mann-Whitney U test	Other hematologic parameter	Erythrocytes (10^12 L)		Beta-globin haplotype	Extended beta globin locus	CAR/BEN	other	191					0.463		N									Exploratory
22	737	Mann-Whitney U test	Other hematologic parameter	Erythrocytes (10^12 L)		Beta-globin haplotype	Extended beta globin locus	CAR/SEN	other	191					0.546		N									Exploratory
22	738	one-way ANOVA	Other hematologic parameter	Erythrocytes (10^12 L)		rs11886868	BCL11A	CC vs CT vs TT		191					0.166		N									Exploratory
22	739	one-way ANOVA	Other hematologic parameter	Erythrocytes (10^12 L)		rs1427407	BCL11A	TT vs TG vs GG		192					0.336		N									Exploratory
22	740	one-way ANOVA	Other hematologic parameter	Erythrocytes (10^12 L)		rs4671393	BCL11A	GG vs GA vs AA		192					0.333		N									Exploratory
22	741	one-way ANOVA	Other hematologic parameter	Erythrocytes (10^12 L)		rs66650371	HBS1L<>MYB	TTAC/TTAC vs TTAC/T		192					0.002		S									Exploratory
22	742	one-way ANOVA	Other hematologic parameter	Erythrocytes (10^12 L)		rs7482144	Extended beta globin locus	GG vs GA		192					0.284		N									Exploratory
22	743	one-way ANOVA	Other hematologic parameter	Erythrocytes (10^12 L)		rs7557939	BCL11A	GG vs GA vs AA		192					0.349		N									Exploratory
22	744	one-way ANOVA	Other hematologic parameter	Erythrocytes (10^12 L)		rs7924684	BGLT3	CC vs CT		192					0.488		N									Exploratory
22	745	Mann-Whitney U test	HbF	G gamma: A gamma ratio		Beta-globin haplotype	Extended beta globin locus	CAR/SEN	other	191					0.016		S									Exploratory
22	746	Kruskal-Wallis test	HbF	G gamma: A gamma ratio		Beta-globin haplotype	Extended beta globin locus	CAR/CAR vs CAR/SEN vs CAR/CAM vs CAR/BEN		191					0.108		N									Exploratory
22	747	Mann-Whitney U test	HbF	G gamma: A gamma ratio		Beta-globin haplotype	Extended beta globin locus	CAR/CAR	other	191					0.181		N									Exploratory
22	748	Mann-Whitney U test	HbF	G gamma: A gamma ratio		Beta-globin haplotype	Extended beta globin locus	CAR/BEN	other	191					0.707		N									Exploratory
22	749	Mann-Whitney U test	HbF	G gamma: A gamma ratio		Beta-globin haplotype	Extended beta globin locus	CAR/CAM	other	191					0.786		N									Exploratory
22	750	one-way ANOVA	HbF	G gamma: A gamma ratio		rs11886868	BCL11A	CC vs CT vs TT		191					0.004		S									Exploratory
22	751	one-way ANOVA	HbF	G gamma: A gamma ratio		rs1427407	BCL11A	TT vs TG vs GG		192					0.081		N									Exploratory
22	752	one-way ANOVA	HbF	G gamma: A gamma ratio		rs4671393	BCL11A	GG vs GA vs AA		192					0.006		S									Exploratory
22	753	one-way ANOVA	HbF	G gamma: A gamma ratio		rs66650371	HBS1L<>MYB	TTAC/TTAC vs TTAC/T		192					0.81		N									Exploratory
22	754	one-way ANOVA	HbF	G gamma: A gamma ratio		rs7482144	Extended beta globin locus	GG vs GA		192					<0.001		S									Exploratory
22	755	one-way ANOVA	HbF	G gamma: A gamma ratio		rs7557939	BCL11A	GG vs GA vs AA		192					0.007		S									Exploratory
22	756	one-way ANOVA	HbF	G gamma: A gamma ratio		rs7924684	BGLT3	CC vs CT		192					0.007		S									Exploratory
22	757	Mann-Whitney U test	Anemia	Hb (g/dL)		Beta-globin haplotype	Extended beta globin locus	CAR/CAM	other	191					0.031		S									Exploratory
22	758	Mann-Whitney U test	Anemia	Hb (g/dL)		Beta-globin haplotype	Extended beta globin locus	CAR/CAR	other	191					0.057		N									Exploratory
22	759	Kruskal-Wallis test	Anemia	Hb (g/dL)		Beta-globin haplotype	Extended beta globin locus	CAR/CAR vs CAR/SEN vs CAR/CAM vs CAR/BEN		191					0.103		N									Exploratory
22	760	Mann-Whitney U test	Anemia	Hb (g/dL)		Beta-globin haplotype	Extended beta globin locus	CAR/BEN	other	191					0.256		N									Exploratory
22	761	Mann-Whitney U test	Anemia	Hb (g/dL)		Beta-globin haplotype	Extended beta globin locus	CAR/SEN	other	191					0.792		N									Exploratory
22	762	one-way ANOVA	Anemia	Hb (g/dL)		rs11886868	BCL11A	CC vs CT vs TT		191					0.001		S									Exploratory
22	763	one-way ANOVA	Anemia	Hb (g/dL)		rs1427407	BCL11A	TT vs TG vs GG		192					0.003		S									Exploratory
22	764	one-way ANOVA	Anemia	Hb (g/dL)		rs4671393	BCL11A	GG vs GA vs AA		192					0.005		S									Exploratory
22	765	one-way ANOVA	Anemia	Hb (g/dL)		rs66650371	HBS1L<>MYB	TTAC/TTAC vs TTAC/T		192					0.005		S									Exploratory
22	766	one-way ANOVA	Anemia	Hb (g/dL)		rs7482144	Extended beta globin locus	GG vs GA		192					0.782		N									Exploratory
22	767	one-way ANOVA	Anemia	Hb (g/dL)		rs7557939	BCL11A	GG vs GA vs AA		192					0.007		S									Exploratory
22	768	one-way ANOVA	Anemia	Hb (g/dL)		rs7924684	BGLT3	CC vs CT		192					0.644		N									Exploratory
22	769	Mann-Whitney U test	HbF	HbF (%)		Beta-globin haplotype	Extended beta globin locus	CAR/CAR	other	191					0.013		S									Exploratory
22	770	Mann-Whitney U test	HbF	HbF (%)		Beta-globin haplotype	Extended beta globin locus	CAR/SEN	other	191					0.022		S									Exploratory
22	771	Kruskal-Wallis test	HbF	HbF (%)		Beta-globin haplotype	Extended beta globin locus	CAR/CAR vs CAR/SEN vs CAR/CAM vs CAR/BEN		191					0.025		S									Exploratory
22	772	Mann-Whitney U test	HbF	HbF (%)		Beta-globin haplotype	Extended beta globin locus	CAR/CAM	other	191					0.126		N									Exploratory
22	773	Mann-Whitney U test	HbF	HbF (%)		Beta-globin haplotype	Extended beta globin locus	CAR/BEN	other	191					0.235		N									Exploratory
22	774	one-way ANOVA	HbF	HbF (%)		rs11886868	BCL11A	CC vs CT vs TT		191					<0.001		S									Exploratory
22	775	one-way ANOVA	HbF	HbF (%)		rs1427407	BCL11A	TT vs TG vs GG		192					<0.001		S									Exploratory
22	776	one-way ANOVA	HbF	HbF (%)		rs4671393	BCL11A	GG vs GA vs AA		192					<0.001		S									Exploratory
22	777	one-way ANOVA	HbF	HbF (%)		rs66650371	HBS1L<>MYB	TTAC/TTAC vs TTAC/T		192					0.02		S									Exploratory
22	778	one-way ANOVA	HbF	HbF (%)		rs7482144	Extended beta globin locus	GG vs GA		192					0.005		S									Exploratory
22	779	one-way ANOVA	HbF	HbF (%)		rs7557939	BCL11A	GG vs GA vs AA		192					<0.001		S									Exploratory
22	780	one-way ANOVA	HbF	HbF (%)		rs7557939-rs4671393-rs11886868-rs1427407	BCL11A	AGTG/AGTG vs AGTG/GACT vs AGTV/GACG vs GACT/GACT vs GACT/GACG		185					<0.001		S									Exploratory
22	781	one-way ANOVA	HbF	HbF (%)		rs7924684	BGLT3	CC vs CT		192					0.053		N									Exploratory
22	782	Mann-Whitney U test	Hemolysis	LDH (U/L)		Beta-globin haplotype	Extended beta globin locus	CAR/BEN	other	191					0.057		N									Exploratory
22	783	Kruskal-Wallis test	Hemolysis	LDH (U/L)		Beta-globin haplotype	Extended beta globin locus	CAR/CAR vs CAR/SEN vs CAR/CAM vs CAR/BEN		191					0.061		N									Exploratory
22	784	Mann-Whitney U test	Hemolysis	LDH (U/L)		Beta-globin haplotype	Extended beta globin locus	CAR/CAR	other	191					0.105		N									Exploratory
22	785	Mann-Whitney U test	Hemolysis	LDH (U/L)		Beta-globin haplotype	Extended beta globin locus	CAR/SEN	other	191					0.109		N									Exploratory
22	786	Mann-Whitney U test	Hemolysis	LDH (U/L)		Beta-globin haplotype	Extended beta globin locus	CAR/CAM	other	191					0.264		N									Exploratory
22	787	Mann-Whitney U test	Other hematologic parameter	MCH (pg)		Beta-globin haplotype	Extended beta globin locus	CAR/CAM	other	191					0.1		N									Exploratory
22	788	Mann-Whitney U test	Other hematologic parameter	MCH (pg)		Beta-globin haplotype	Extended beta globin locus	CAR/CAR	other	191					0.13		N									Exploratory
22	789	Kruskal-Wallis test	Other hematologic parameter	MCH (pg)		Beta-globin haplotype	Extended beta globin locus	CAR/CAR vs CAR/SEN vs CAR/CAM vs CAR/BEN		191					0.202		N									Exploratory
22	790	Mann-Whitney U test	Other hematologic parameter	MCH (pg)		Beta-globin haplotype	Extended beta globin locus	CAR/SEN	other	191					0.212		N									Exploratory
22	791	Mann-Whitney U test	Other hematologic parameter	MCH (pg)		Beta-globin haplotype	Extended beta globin locus	CAR/BEN	other	191					0.629		N									Exploratory
22	792	one-way ANOVA	Other hematologic parameter	MCH (pg)		rs11886868	BCL11A	CC vs CT vs TT		191					0.451		N									Exploratory
22	793	one-way ANOVA	Other hematologic parameter	MCH (pg)		rs1427407	BCL11A	TT vs TG vs GG		192					0.457		N									Exploratory
22	794	one-way ANOVA	Other hematologic parameter	MCH (pg)		rs4671393	BCL11A	GG vs GA vs AA		192					0.508		N									Exploratory
22	795	one-way ANOVA	Other hematologic parameter	MCH (pg)		rs66650371	HBS1L<>MYB	TTAC/TTAC vs TTAC/T		192					0.11		N									Exploratory
22	796	one-way ANOVA	Other hematologic parameter	MCH (pg)		rs7482144	Extended beta globin locus	GG vs GA		192					0.193		N									Exploratory
22	797	one-way ANOVA	Other hematologic parameter	MCH (pg)		rs7557939	BCL11A	GG vs GA vs AA		192					0.481		N									Exploratory
22	798	one-way ANOVA	Other hematologic parameter	MCH (pg)		rs7924684	BGLT3	CC vs CT		192					0.608		N									Exploratory
22	799	Mann-Whitney U test	Other hematologic parameter	MCV (fL)		Beta-globin haplotype	Extended beta globin locus	CAR/CAM	other	191					0.062		N									Exploratory
22	800	Kruskal-Wallis test	Other hematologic parameter	MCV (fL)		Beta-globin haplotype	Extended beta globin locus	CAR/CAR vs CAR/SEN vs CAR/CAM vs CAR/BEN		191					0.236		N									Exploratory
22	801	Mann-Whitney U test	Other hematologic parameter	MCV (fL)		Beta-globin haplotype	Extended beta globin locus	CAR/SEN	other	191					0.403		N									Exploratory
22	802	Mann-Whitney U test	Other hematologic parameter	MCV (fL)		Beta-globin haplotype	Extended beta globin locus	CAR/CAR	other	191					0.432		N									Exploratory
22	803	Mann-Whitney U test	Other hematologic parameter	MCV (fL)		Beta-globin haplotype	Extended beta globin locus	CAR/BEN	other	191					0.785		N									Exploratory
22	804	one-way ANOVA	Other hematologic parameter	MCV (fL)		rs11886868	BCL11A	CC vs CT vs TT		191					0.399		N									Exploratory
22	805	one-way ANOVA	Other hematologic parameter	MCV (fL)		rs1427407	BCL11A	TT vs TG vs GG		192					0.909		N									Exploratory
22	806	one-way ANOVA	Other hematologic parameter	MCV (fL)		rs4671393	BCL11A	GG vs GA vs AA		192					0.586		N									Exploratory
22	807	one-way ANOVA	Other hematologic parameter	MCV (fL)		rs66650371	HBS1L<>MYB	TTAC/TTAC vs TTAC/T		192					0.05		N									Exploratory
22	808	one-way ANOVA	Other hematologic parameter	MCV (fL)		rs7482144	Extended beta globin locus	GG vs GA		192					0.216		N									Exploratory
22	809	one-way ANOVA	Other hematologic parameter	MCV (fL)		rs7557939	BCL11A	GG vs GA vs AA		192					0.563		N									Exploratory
22	810	one-way ANOVA	Other hematologic parameter	MCV (fL)		rs7924684	BGLT3	CC vs CT		192					0.899		N									Exploratory
22	811	Mann-Whitney U test	Other hematologic parameter	Neutrophil count (10^9 L)		Beta-globin haplotype	Extended beta globin locus	CAR/SEN	other	191					0.265		N									Exploratory
22	812	Mann-Whitney U test	Other hematologic parameter	Neutrophil count (10^9 L)		Beta-globin haplotype	Extended beta globin locus	CAR/BEN	other	191					0.291		N									Exploratory
22	813	Kruskal-Wallis test	Other hematologic parameter	Neutrophil count (10^9 L)		Beta-globin haplotype	Extended beta globin locus	CAR/CAR vs CAR/SEN vs CAR/CAM vs CAR/BEN		191					0.468		N									Exploratory
22	814	Mann-Whitney U test	Other hematologic parameter	Neutrophil count (10^9 L)		Beta-globin haplotype	Extended beta globin locus	CAR/CAM	other	191					0.61		N									Exploratory
22	815	Mann-Whitney U test	Other hematologic parameter	Neutrophil count (10^9 L)		Beta-globin haplotype	Extended beta globin locus	CAR/CAR	other	191					0.764		N									Exploratory
22	816	one-way ANOVA	Other hematologic parameter	Neutrophil count (10^9 L)		rs11886868	BCL11A	CC vs CT vs TT		191					0.015		S									Exploratory
22	817	one-way ANOVA	Other hematologic parameter	Neutrophil count (10^9 L)		rs1427407	BCL11A	TT vs TG vs GG		192					0.071		N									Exploratory
22	818	one-way ANOVA	Other hematologic parameter	Neutrophil count (10^9 L)		rs4671393	BCL11A	GG vs GA vs AA		192					0.021		S									Exploratory
22	819	one-way ANOVA	Other hematologic parameter	Neutrophil count (10^9 L)		rs66650371	HBS1L<>MYB	TTAC/TTAC vs TTAC/T		192					0.08		N									Exploratory
22	820	one-way ANOVA	Other hematologic parameter	Neutrophil count (10^9 L)		rs7482144	Extended beta globin locus	GG vs GA		192					0.275		N									Exploratory
22	821	one-way ANOVA	Other hematologic parameter	Neutrophil count (10^9 L)		rs7557939	BCL11A	GG vs GA vs AA		192					0.013		S									Exploratory
22	822	one-way ANOVA	Other hematologic parameter	Neutrophil count (10^9 L)		rs7924684	BGLT3	CC vs CT		192					0.961		N									Exploratory
22	823	Mann-Whitney U test	General or mixed measurement of SCD severity	Number of hospitalizations per year		Beta-globin haplotype	Extended beta globin locus	CAR/SEN	other	191					0.486		N									Exploratory
22	824	Mann-Whitney U test	General or mixed measurement of SCD severity	Number of hospitalizations per year		Beta-globin haplotype	Extended beta globin locus	CAR/CAM	other	191					0.486		N									Exploratory
22	825	Mann-Whitney U test	General or mixed measurement of SCD severity	Number of hospitalizations per year		Beta-globin haplotype	Extended beta globin locus	CAR/CAR	other	191					0.524		N									Exploratory
22	826	Kruskal-Wallis test	General or mixed measurement of SCD severity	Number of hospitalizations per year		Beta-globin haplotype	Extended beta globin locus	CAR/CAR vs CAR/SEN vs CAR/CAM vs CAR/BEN		191					0.799		N									Exploratory
22	827	Mann-Whitney U test	General or mixed measurement of SCD severity	Number of hospitalizations per year		Beta-globin haplotype	Extended beta globin locus	CAR/BEN	other	191					0.899		N									Exploratory
22	828	Mann-Whitney U test	Anemia	Number of transfusions per year		Beta-globin haplotype	Extended beta globin locus	CAR/SEN	other	191					0.075		N									Exploratory
22	829	Mann-Whitney U test	Anemia	Number of transfusions per year		Beta-globin haplotype	Extended beta globin locus	CAR/CAR	other	191					0.169		N									Exploratory
22	830	Kruskal-Wallis test	Anemia	Number of transfusions per year		Beta-globin haplotype	Extended beta globin locus	CAR/CAR vs CAR/SEN vs CAR/CAM vs CAR/BEN		191					0.282		N									Exploratory
22	831	Mann-Whitney U test	Anemia	Number of transfusions per year		Beta-globin haplotype	Extended beta globin locus	CAR/BEN	other	191					0.508		N									Exploratory
22	832	Mann-Whitney U test	Anemia	Number of transfusions per year		Beta-globin haplotype	Extended beta globin locus	CAR/CAM	other	191					0.74		N									Exploratory
22	833	Mann-Whitney U test	Other hematologic parameter	Platelet count (10^9 L)		Beta-globin haplotype	Extended beta globin locus	CAR/CAM	other	191					0.396		N									Exploratory
22	834	Mann-Whitney U test	Other hematologic parameter	Platelet count (10^9 L)		Beta-globin haplotype	Extended beta globin locus	CAR/CAR	other	191					0.474		N									Exploratory
22	835	Mann-Whitney U test	Other hematologic parameter	Platelet count (10^9 L)		Beta-globin haplotype	Extended beta globin locus	CAR/BEN	other	191					0.629		N									Exploratory
22	836	Kruskal-Wallis test	Other hematologic parameter	Platelet count (10^9 L)		Beta-globin haplotype	Extended beta globin locus	CAR/CAR vs CAR/SEN vs CAR/CAM vs CAR/BEN		191					0.807		N									Exploratory
22	837	Mann-Whitney U test	Other hematologic parameter	Platelet count (10^9 L)		Beta-globin haplotype	Extended beta globin locus	CAR/SEN	other	191					0.949		N									Exploratory
22	838	one-way ANOVA	Other hematologic parameter	Platelet count (10^9 L)		rs11886868	BCL11A	CC vs CT vs TT		191					0.209		N									Exploratory
22	839	one-way ANOVA	Other hematologic parameter	Platelet count (10^9 L)		rs1427407	BCL11A	TT vs TG vs GG		192					0.117		N									Exploratory
22	840	one-way ANOVA	Other hematologic parameter	Platelet count (10^9 L)		rs4671393	BCL11A	GG vs GA vs AA		192					0.298		N									Exploratory
22	841	one-way ANOVA	Other hematologic parameter	Platelet count (10^9 L)		rs66650371	HBS1L<>MYB	TTAC/TTAC vs TTAC/T		192					0.531		N									Exploratory
22	842	one-way ANOVA	Other hematologic parameter	Platelet count (10^9 L)		rs7482144	Extended beta globin locus	GG vs GA		192					0.985		N									Exploratory
22	843	one-way ANOVA	Other hematologic parameter	Platelet count (10^9 L)		rs7557939	BCL11A	GG vs GA vs AA		192					0.304		N									Exploratory
22	844	one-way ANOVA	Other hematologic parameter	Platelet count (10^9 L)		rs7924684	BGLT3	CC vs CT		192					0.456		N									Exploratory
22	845	Mann-Whitney U test	Hemolysis	Reticulocyte count (%)		Beta-globin haplotype	Extended beta globin locus	CAR/CAM	other	191					0.059		N									Exploratory
22	846	Kruskal-Wallis test	Hemolysis	Reticulocyte count (%)		Beta-globin haplotype	Extended beta globin locus	CAR/CAR vs CAR/SEN vs CAR/CAM vs CAR/BEN		191					0.226		N									Exploratory
22	847	Mann-Whitney U test	Hemolysis	Reticulocyte count (%)		Beta-globin haplotype	Extended beta globin locus	CAR/BEN	other	191					0.406		N									Exploratory
22	848	Mann-Whitney U test	Hemolysis	Reticulocyte count (%)		Beta-globin haplotype	Extended beta globin locus	CAR/SEN	other	191					0.69		N									Exploratory
22	849	Mann-Whitney U test	Hemolysis	Reticulocyte count (%)		Beta-globin haplotype	Extended beta globin locus	CAR/CAR	other	191					0.884		N									Exploratory
22	850	one-way ANOVA	Hemolysis	Reticulocyte count (%)		rs11886868	BCL11A	CC vs CT vs TT		191					0.159		N									Exploratory
22	851	one-way ANOVA	Hemolysis	Reticulocyte count (%)		rs1427407	BCL11A	TT vs TG vs GG		192					0.124		N									Exploratory
22	852	one-way ANOVA	Hemolysis	Reticulocyte count (%)		rs4671393	BCL11A	GG vs GA vs AA		192					0.531		N									Exploratory
22	853	one-way ANOVA	Hemolysis	Reticulocyte count (%)		rs66650371	HBS1L<>MYB	TTAC/TTAC vs TTAC/T		192					0.006		S									Exploratory
22	854	one-way ANOVA	Hemolysis	Reticulocyte count (%)		rs7482144	Extended beta globin locus	GG vs GA		192					0.584		N									Exploratory
22	855	one-way ANOVA	Hemolysis	Reticulocyte count (%)		rs7557939	BCL11A	GG vs GA vs AA		192					0.531		N									Exploratory
22	856	one-way ANOVA	Hemolysis	Reticulocyte count (%)		rs7924684	BGLT3	CC vs CT		192					0.837		N									Exploratory
22	857	Mann-Whitney U test	Other hematologic parameter	WBC (10^9 L)		Beta-globin haplotype	Extended beta globin locus	CAR/CAM	other	191					0.048		S									Exploratory
22	858	Kruskal-Wallis test	Other hematologic parameter	WBC (10^9 L)		Beta-globin haplotype	Extended beta globin locus	CAR/CAR vs CAR/SEN vs CAR/CAM vs CAR/BEN		191					0.223		N									Exploratory
22	859	Mann-Whitney U test	Other hematologic parameter	WBC (10^9 L)		Beta-globin haplotype	Extended beta globin locus	CAR/BEN	other	191					0.486		N									Exploratory
22	860	Mann-Whitney U test	Other hematologic parameter	WBC (10^9 L)		Beta-globin haplotype	Extended beta globin locus	CAR/CAR	other	191					0.827		N									Exploratory
22	861	Mann-Whitney U test	Other hematologic parameter	WBC (10^9 L)		Beta-globin haplotype	Extended beta globin locus	CAR/SEN	other	191					0.847		N									Exploratory
22	862	one-way ANOVA	Other hematologic parameter	WBC (10^9 L)		rs11886868	BCL11A	CC vs CT vs TT		191					0.426		N									Exploratory
22	863	one-way ANOVA	Other hematologic parameter	WBC (10^9 L)		rs1427407	BCL11A	TT vs TG vs GG		192					0.183		N									Exploratory
22	864	one-way ANOVA	Other hematologic parameter	WBC (10^9 L)		rs4671393	BCL11A	GG vs GA vs AA		192					0.541		N									Exploratory
22	865	one-way ANOVA	Other hematologic parameter	WBC (10^9 L)		rs66650371	HBS1L<>MYB	TTAC/TTAC vs TTAC/T		192					0.025		S									Exploratory
22	866	one-way ANOVA	Other hematologic parameter	WBC (10^9 L)		rs7482144	Extended beta globin locus	GG vs GA		192					0.721		N									Exploratory
22	867	one-way ANOVA	Other hematologic parameter	WBC (10^9 L)		rs7557939	BCL11A	GG vs GA vs AA		192					0.549		N									Exploratory
22	868	one-way ANOVA	Other hematologic parameter	WBC (10^9 L)		rs7924684	BGLT3	CC vs CT		192					0.759		N									Exploratory
23	869	Sequence Kernel Association Test (SKAT)	HbF	HbF		ABLIM3	ABLIM3								0.0139		N									Exploratory
23	870	Collapse and Combine Rare Variants Methods - Fisher's Exact Test	HbF	HbF		ABLIM3	ABLIM3								0.0481848		N									Exploratory
23	871	Sequence Kernel Association Test (SKAT)	HbF	HbF		ACTR5	ACTR5								0.0155		N									Exploratory
23	872	Collapse and Combine Rare Variants Methods - Fisher's Exact Test	HbF	HbF		ACTR5	ACTR5								0.0481848		N									Exploratory
23	873	Sequence Kernel Association Test (SKAT)	HbF	HbF		ADAMTS17	ADAMTS17								0.01145		N									Exploratory
23	874	Collapse and Combine Rare Variants Methods - Fisher's Exact Test	HbF	HbF		ADAMTS17	ADAMTS17								0.0481848		N									Exploratory
23	875	Sequence Kernel Association Test (SKAT)	HbF	HbF		ADSSL1	ADSSL1								0.0151		N									Exploratory
23	876	Collapse and Combine Rare Variants Methods - Fisher's Exact Test	HbF	HbF		ADSSL1	ADSSL1								0.0273717		N									Exploratory
23	877	Sequence Kernel Association Test (SKAT)	HbF	HbF		AFAP1L2	AFAP1L2								0.0031		N									Exploratory
23	878	Collapse and Combine Rare Variants Methods - Fisher's Exact Test	HbF	HbF		AFAP1L2	AFAP1L2								0.0453156		N									Exploratory
23	879	Sequence Kernel Association Test (SKAT)	HbF	HbF		ALDH5A1	ALDH5A1								0.04635		N									Exploratory
23	880	Collapse and Combine Rare Variants Methods - Fisher's Exact Test	HbF	HbF		ALDH5A1	ALDH5A1								0.0481848		N									Exploratory
23	881	Sequence Kernel Association Test (SKAT)	HbF	HbF		ANK3	ANK3								0.0107		N									Exploratory
23	882	Collapse and Combine Rare Variants Methods - Fisher's Exact Test	HbF	HbF		ANK3	ANK3								0.0486012		N									Exploratory
23	883	Collapse and Combine Rare Variants Methods - Fisher's Exact Test	HbF	HbF		ANKRD29	ANKRD29								0.0214594		N									Exploratory
23	884	Sequence Kernel Association Test (SKAT)	HbF	HbF		ANKRD29	ANKRD29								0.0261		N									Exploratory
23	885	Sequence Kernel Association Test (SKAT)	HbF	HbF		ANKRD37	ANKRD37								0.0124		N									Exploratory
23	886	Collapse and Combine Rare Variants Methods - Fisher's Exact Test	HbF	HbF		ANKRD37	ANKRD37								0.0244704		N									Exploratory
23	887	Sequence Kernel Association Test (SKAT)	HbF	HbF		ANO10	ANO10								0.00465		N									Exploratory
23	888	Collapse and Combine Rare Variants Methods - Fisher's Exact Test	HbF	HbF		ANO10	ANO10								0.0252911		N									Exploratory
23	889	Sequence Kernel Association Test (SKAT)	HbF	HbF		ARHGAP22	ARHGAP22								0.00315		N									Exploratory
23	890	Collapse and Combine Rare Variants Methods - Fisher's Exact Test	HbF	HbF		ARHGAP22	ARHGAP22								0.0252911		N									Exploratory
23	891	Sequence Kernel Association Test (SKAT)	HbF	HbF		ATP6V1G1	ATP6V1G1								0.01135		N									Exploratory
23	892	Collapse and Combine Rare Variants Methods - Fisher's Exact Test	HbF	HbF		ATP6V1G1	ATP6V1G1								0.0244704		N									Exploratory
23	893	Sequence Kernel Association Test (SKAT)	HbF	HbF		BACH2	BACH2								0.0184		N									Exploratory
23	894	Collapse and Combine Rare Variants Methods - Fisher's Exact Test	HbF	HbF		BACH2	BACH2								0.0481848		N									Exploratory
23	895	Sequence Kernel Association Test (SKAT)	HbF	HbF		C1orf151	MICOS10								0.0167		N									Exploratory
23	896	Collapse and Combine Rare Variants Methods - Fisher's Exact Test	HbF	HbF		C1orf151	MICOS10								0.021067		N									Exploratory
23	897	Collapse and Combine Rare Variants Methods - Fisher's Exact Test	HbF	HbF		C9orf100	ARHGEF39								0.00321825		N									Exploratory
23	898	Sequence Kernel Association Test (SKAT)	HbF	HbF		C9orf100	ARHGEF39								0.0117		N									Exploratory
23	899	Sequence Kernel Association Test (SKAT)	HbF	HbF		CAMTA2	CAMTA2								0.00645		N									Exploratory
23	900	Collapse and Combine Rare Variants Methods - Fisher's Exact Test	HbF	HbF		CAMTA2	CAMTA2								0.0252911		N									Exploratory
23	901	Sequence Kernel Association Test (SKAT)	HbF	HbF		CCDC42B	CCDC42B								0.00445		N									Exploratory
23	902	Collapse and Combine Rare Variants Methods - Fisher's Exact Test	HbF	HbF		CCDC42B	CCDC42B								0.0252911		N									Exploratory
23	903	Sequence Kernel Association Test (SKAT)	HbF	HbF		CD244	CD244								0.01265		N									Exploratory
23	904	Collapse and Combine Rare Variants Methods - Fisher's Exact Test	HbF	HbF		CD244	CD244								0.0244704		N									Exploratory
23	905	Sequence Kernel Association Test (SKAT)	HbF	HbF		CGB8	CGB8								0.01375		N									Exploratory
23	906	Collapse and Combine Rare Variants Methods - Fisher's Exact Test	HbF	HbF		CGB8	CGB8								0.0244704		N									Exploratory
23	907	Sequence Kernel Association Test (SKAT)	HbF	HbF		CHML	CHML								0.0134		N									Exploratory
23	908	Collapse and Combine Rare Variants Methods - Fisher's Exact Test	HbF	HbF		CHML	CHML								0.0244704		N									Exploratory
23	909	Sequence Kernel Association Test (SKAT)	HbF	HbF		CLCNKB	CLCNKB								0.0032		N									Exploratory
23	910	Collapse and Combine Rare Variants Methods - Fisher's Exact Test	HbF	HbF		CLCNKB	CLCNKB								0.00559158		N									Exploratory
23	911	Sequence Kernel Association Test (SKAT)	HbF	HbF		CLEC18A	CLEC18A								0.02065		N									Exploratory
23	912	Collapse and Combine Rare Variants Methods - Fisher's Exact Test	HbF	HbF		CLEC18A	CLEC18A								0.0387474		N									Exploratory
23	913	Collapse and Combine Rare Variants Methods - Fisher's Exact Test	HbF	HbF		CXCR1	CXCR1								0.0200755		N									Exploratory
23	914	Sequence Kernel Association Test (SKAT)	HbF	HbF		CXCR1	CXCR1								0.03415		N									Exploratory
23	915	Sequence Kernel Association Test (SKAT)	HbF	HbF		DECR2	DECR2								0.0123		N									Exploratory
23	916	Collapse and Combine Rare Variants Methods - Fisher's Exact Test	HbF	HbF		DECR2	DECR2								0.0481848		N									Exploratory
23	917	Collapse and Combine Rare Variants Methods - Fisher's Exact Test	HbF	HbF		DMRTB1	DMRTB1								0.0130165		N									Exploratory
23	918	Sequence Kernel Association Test (SKAT)	HbF	HbF		DMRTB1	DMRTB1								0.03995		N									Exploratory
23	919	Sequence Kernel Association Test (SKAT)	HbF	HbF		DNASE2B	DNASE2B								0.007		N									Exploratory
23	920	Collapse and Combine Rare Variants Methods - Fisher's Exact Test	HbF	HbF		DNASE2B	DNASE2B								0.0114195		N									Exploratory
23	921	Sequence Kernel Association Test (SKAT)	HbF	HbF		ERI2	ERI2								0.00195		N									Exploratory
23	922	Collapse and Combine Rare Variants Methods - Fisher's Exact Test	HbF	HbF		ERI2	ERI2								0.0376712		N									Exploratory
23	923	Sequence Kernel Association Test (SKAT)	HbF	HbF		ESYT3	ESYT3								0.00015		N									Exploratory
23	924	Collapse and Combine Rare Variants Methods - Fisher's Exact Test	HbF	HbF		ESYT3	ESYT3								0.00160859		N									Exploratory
23	925	Sequence Kernel Association Test (SKAT)	HbF	HbF		FAM71A	FAM71A								0.0062		N									Exploratory
23	926	Collapse and Combine Rare Variants Methods - Fisher's Exact Test	HbF	HbF		FAM71A	FAM71A								0.0114195		N									Exploratory
23	927	Sequence Kernel Association Test (SKAT)	HbF	HbF		FIBCD1	FIBCD1								0.0327		N									Exploratory
23	928	Collapse and Combine Rare Variants Methods - Fisher's Exact Test	HbF	HbF		FIBCD1	FIBCD1								0.0387474		N									Exploratory
23	929	Sequence Kernel Association Test (SKAT)	HbF	HbF		FTSJD2	FTSJD2								0.01305		N									Exploratory
23	930	Collapse and Combine Rare Variants Methods - Fisher's Exact Test	HbF	HbF		FTSJD2	FTSJD2								0.0244704		N									Exploratory
23	931	Sequence Kernel Association Test (SKAT)	HbF	HbF		GALNTL4	GALNTL4								0.01165		N									Exploratory
23	932	Collapse and Combine Rare Variants Methods - Fisher's Exact Test	HbF	HbF		GALNTL4	GALNTL4								0.0244704		N									Exploratory
23	933	Sequence Kernel Association Test (SKAT)	HbF	HbF		GARNL3	GARNL3								0.0129		N									Exploratory
23	934	Collapse and Combine Rare Variants Methods - Fisher's Exact Test	HbF	HbF		GARNL3	GARNL3								0.0252911		N									Exploratory
23	935	Collapse and Combine Rare Variants Methods - Fisher's Exact Test	HbF	HbF		GATAD2A	GATAD2A								0.0252911		N									Exploratory
23	936	Sequence Kernel Association Test (SKAT)	HbF	HbF		GATAD2A	GATAD2A								0.03815		N									Exploratory
23	937	Sequence Kernel Association Test (SKAT)	HbF	HbF		HIF1A	HIF1A								0.01295		N									Exploratory
23	938	Collapse and Combine Rare Variants Methods - Fisher's Exact Test	HbF	HbF		HIF1A	HIF1A								0.0244704		N									Exploratory
23	939	Collapse and Combine Rare Variants Methods - Fisher's Exact Test	HbF	HbF		HPS4	HPS4								0.0296499		N									Exploratory
23	940	Sequence Kernel Association Test (SKAT)	HbF	HbF		HPS4	HPS4								0.0298		N									Exploratory
23	941	Sequence Kernel Association Test (SKAT)	HbF	HbF		HSCB	HSCB								0.004		N									Exploratory
23	942	Collapse and Combine Rare Variants Methods - Fisher's Exact Test	HbF	HbF		HSCB	HSCB								0.00529197		N									Exploratory
23	943	Sequence Kernel Association Test (SKAT)	HbF	HbF		IRGQ	IRGQ								0.00105		S									Exploratory
23	944	Collapse and Combine Rare Variants Methods - Fisher's Exact Test	HbF	HbF		IRGQ	IRGQ								0.00243496		N									Exploratory
23	945	Collapse and Combine Rare Variants Methods - Fisher's Exact Test	HbF	HbF		KALRN	KALRN								0.0376712		N									Exploratory
23	946	Sequence Kernel Association Test (SKAT)	HbF	HbF		KALRN	KALRN								0.0428		N									Exploratory
23	947	Sequence Kernel Association Test (SKAT)	HbF	HbF		KCNJ15	KCNJ15								0.012		N									Exploratory
23	948	Collapse and Combine Rare Variants Methods - Fisher's Exact Test	HbF	HbF		KCNJ15	KCNJ15								0.0244704		N									Exploratory
23	949	Sequence Kernel Association Test (SKAT)	HbF	HbF		LCN10	LCN10								0.03425		N									Exploratory
23	950	Collapse and Combine Rare Variants Methods - Fisher's Exact Test	HbF	HbF		LCN10	LCN10								0.0481848		N									Exploratory
23	951	Sequence Kernel Association Test (SKAT)	HbF	HbF		LHX4	LHX4								0.0048		N									Exploratory
23	952	Collapse and Combine Rare Variants Methods - Fisher's Exact Test	HbF	HbF		LHX4	LHX4								0.0114195		N									Exploratory
23	953	Sequence Kernel Association Test (SKAT)	HbF	HbF		LOC100288524	FOXL3-OT1								0.0278		N									Exploratory
23	954	Collapse and Combine Rare Variants Methods - Fisher's Exact Test	HbF	HbF		LOC100288524	FOXL3-OT1								0.0374102		N									Exploratory
23	955	Sequence Kernel Association Test (SKAT)	HbF	HbF		LOC283888	IL21R-AS1								0.0128		N									Exploratory
23	956	Collapse and Combine Rare Variants Methods - Fisher's Exact Test	HbF	HbF		LOC283888	IL21R-AS1								0.0244704		N									Exploratory
23	957	Sequence Kernel Association Test (SKAT)	HbF	HbF		LOC388588	SMIM1								0.0121		N									Exploratory
23	958	Collapse and Combine Rare Variants Methods - Fisher's Exact Test	HbF	HbF		LOC388588	SMIM1								0.0244704		N									Exploratory
23	959	Sequence Kernel Association Test (SKAT)	HbF	HbF		LOC402160	CFAP99								0.0335		N									Exploratory
23	960	Collapse and Combine Rare Variants Methods - Fisher's Exact Test	HbF	HbF		LOC402160	CFAP99								0.0449294		N									Exploratory
23	961	Sequence Kernel Association Test (SKAT)	HbF	HbF		LOC650293	OR7E85BP								0.00215		N									Exploratory
23	962	Collapse and Combine Rare Variants Methods - Fisher's Exact Test	HbF	HbF		LOC650293	OR7E85BP								0.00529197		N									Exploratory
23	963	Sequence Kernel Association Test (SKAT)	HbF	HbF		MTA2	MTA2								0.0116		N									Exploratory
23	964	Collapse and Combine Rare Variants Methods - Fisher's Exact Test	HbF	HbF		MTA2	MTA2								0.0244704		N									Exploratory
23	965	Sequence Kernel Association Test (SKAT)	HbF	HbF		MTDH	MTDH								0.0331		N									Exploratory
23	966	Collapse and Combine Rare Variants Methods - Fisher's Exact Test	HbF	HbF		MTDH	MTDH								0.0387474		N									Exploratory
23	967	Collapse and Combine Rare Variants Methods - Fisher's Exact Test	HbF	HbF		NECAB2	NECAB2								0.0130145		N									Exploratory
23	968	Sequence Kernel Association Test (SKAT)	HbF	HbF		NECAB2	NECAB2								0.0231		N									Exploratory
23	969	Sequence Kernel Association Test (SKAT)	HbF	HbF		NGEF	NGEF								0.00595		N									Exploratory
23	970	Collapse and Combine Rare Variants Methods - Fisher's Exact Test	HbF	HbF		NGEF	NGEF								0.0114195		N									Exploratory
23	971	Collapse and Combine Rare Variants Methods - Fisher's Exact Test	HbF	HbF		NOC2L	NOC2L								0.0376712		N									Exploratory
23	972	Sequence Kernel Association Test (SKAT)	HbF	HbF		NOC2L	NOC2L								0.04495		N									Exploratory
23	973	Collapse and Combine Rare Variants Methods - Fisher's Exact Test	HbF	HbF		NOL12	NOL12								0.0130165		N									Exploratory
23	974	Sequence Kernel Association Test (SKAT)	HbF	HbF		NOL12	NOL12								0.0334		N									Exploratory
23	975	Collapse and Combine Rare Variants Methods - Fisher's Exact Test	HbF	HbF		NPAS2	NPAS2								0.0252911		N									Exploratory
23	976	Sequence Kernel Association Test (SKAT)	HbF	HbF		NPAS2	NPAS2								0.03625		N									Exploratory
23	977	Sequence Kernel Association Test (SKAT)	HbF	HbF		NUMA1	NUMA1								0.0086		N									Exploratory
23	978	Collapse and Combine Rare Variants Methods - Fisher's Exact Test	HbF	HbF		NUMA1	NUMA1								0.0118745		N									Exploratory
23	979	Collapse and Combine Rare Variants Methods - Fisher's Exact Test	HbF	HbF		OR13C5	Olfactory receptor gene cluster								0.00872939		N									Exploratory
23	980	Sequence Kernel Association Test (SKAT)	HbF	HbF		OR13C5	Olfactory receptor gene cluster								0.0228		N									Exploratory
23	981	Collapse and Combine Rare Variants Methods - Fisher's Exact Test	HbF	HbF		PAQR4	PAQR4								0.0244704		N									Exploratory
23	982	Sequence Kernel Association Test (SKAT)	HbF	HbF		PAQR4	PAQR4								0.0261		N									Exploratory
23	983	Sequence Kernel Association Test (SKAT)	HbF	HbF		PCNX	PCNX								0.00825		N									Exploratory
23	984	Collapse and Combine Rare Variants Methods - Fisher's Exact Test	HbF	HbF		PCNX	PCNX								0.0449294		N									Exploratory
23	985	Sequence Kernel Association Test (SKAT)	HbF	HbF		PDZRN4	PDZRN4								0.01125		N									Exploratory
23	986	Collapse and Combine Rare Variants Methods - Fisher's Exact Test	HbF	HbF		PDZRN4	PDZRN4								0.0244704		N									Exploratory
23	987	Sequence Kernel Association Test (SKAT)	HbF	HbF		PEX5L	PEX5L								0.01195		N									Exploratory
23	988	Collapse and Combine Rare Variants Methods - Fisher's Exact Test	HbF	HbF		PEX5L	PEX5L								0.0244704		N									Exploratory
23	989	Sequence Kernel Association Test (SKAT)	HbF	HbF		PJA2	PJA2								0.0123		N									Exploratory
23	990	Collapse and Combine Rare Variants Methods - Fisher's Exact Test	HbF	HbF		PJA2	PJA2								0.0244704		N									Exploratory
23	991	Sequence Kernel Association Test (SKAT)	HbF	HbF		PRDM12	PRDM12								0.002		N									Exploratory
23	992	Collapse and Combine Rare Variants Methods - Fisher's Exact Test	HbF	HbF		PRDM12	PRDM12								0.0130165		N									Exploratory
23	993	Sequence Kernel Association Test (SKAT)	HbF	HbF		PREPL	PREPL								0.0058		N									Exploratory
23	994	Collapse and Combine Rare Variants Methods - Fisher's Exact Test	HbF	HbF		PREPL	PREPL								0.0114195		N									Exploratory
23	995	Sequence Kernel Association Test (SKAT)	HbF	HbF		PRR23C	PRR23C								0.0131		N									Exploratory
23	996	Collapse and Combine Rare Variants Methods - Fisher's Exact Test	HbF	HbF		PRR23C	PRR23C								0.0244704		N									Exploratory
23	997	Sequence Kernel Association Test (SKAT)	HbF	HbF		PRRX1	PRRX1								0.0077		N									Exploratory
23	998	Collapse and Combine Rare Variants Methods - Fisher's Exact Test	HbF	HbF		PRRX1	PRRX1								0.0481848		N									Exploratory
23	999	Collapse and Combine Rare Variants Methods - Fisher's Exact Test	HbF	HbF		RAD51AP1	RAD51AP1								0.0387474		N									Exploratory
23	1000	Sequence Kernel Association Test (SKAT)	HbF	HbF		RAD51AP1	RAD51AP1								0.04035		N									Exploratory
23	1001	Collapse and Combine Rare Variants Methods - Fisher's Exact Test	HbF	HbF		RAPGEF3	RAPGEF3								0.0214594		N									Exploratory
23	1002	Sequence Kernel Association Test (SKAT)	HbF	HbF		RAPGEF3	RAPGEF3								0.02245		N									Exploratory
23	1003	Sequence Kernel Association Test (SKAT)	HbF	HbF		RBMXL2	RBMXL2								0.0058		N									Exploratory
23	1004	Collapse and Combine Rare Variants Methods - Fisher's Exact Test	HbF	HbF		RBMXL2	RBMXL2								0.0114195		N									Exploratory
23	1005	Sequence Kernel Association Test (SKAT)	HbF	HbF		REN	REN								0.0058		N									Exploratory
23	1006	Collapse and Combine Rare Variants Methods - Fisher's Exact Test	HbF	HbF		REN	REN								0.0114195		N									Exploratory
23	1007	Sequence Kernel Association Test (SKAT)	HbF	HbF		ROPN1	ROPN1								0.0058		N									Exploratory
23	1008	Collapse and Combine Rare Variants Methods - Fisher's Exact Test	HbF	HbF		ROPN1	ROPN1								0.0114195		N									Exploratory
23	1009	Sequence Kernel Association Test (SKAT)	HbF	HbF		RPUSD3	RPUSD3								0.00145		N									Exploratory
23	1010	Collapse and Combine Rare Variants Methods - Fisher's Exact Test	HbF	HbF		RPUSD3	RPUSD3								0.00243496		N									Exploratory
23	1011	Collapse and Combine Rare Variants Methods - Fisher's Exact Test	HbF	HbF		SENP5	SENP5								0.0165762		N									Exploratory
23	1012	Sequence Kernel Association Test (SKAT)	HbF	HbF		SENP5	SENP5								0.03615		N									Exploratory
23	1013	Sequence Kernel Association Test (SKAT)	HbF	HbF		SLC25A47	SLC25A47								0.00175		N									Exploratory
23	1014	Collapse and Combine Rare Variants Methods - Fisher's Exact Test	HbF	HbF		SLC25A47	SLC25A47								0.0130165		N									Exploratory
23	1015	Sequence Kernel Association Test (SKAT)	HbF	HbF		SLC3A1	SLC3A1								0.0132		N									Exploratory
23	1016	Collapse and Combine Rare Variants Methods - Fisher's Exact Test	HbF	HbF		SLC3A1	SLC3A1								0.0244704		N									Exploratory
23	1017	Collapse and Combine Rare Variants Methods - Fisher's Exact Test	HbF	HbF		SLC43A3	SLC43A3								0.0130165		N									Exploratory
23	1018	Sequence Kernel Association Test (SKAT)	HbF	HbF		SLC43A3	SLC43A3								0.01665		N									Exploratory
23	1019	Sequence Kernel Association Test (SKAT)	HbF	HbF		SMC4	SMC4								0.01085		N									Exploratory
23	1020	Collapse and Combine Rare Variants Methods - Fisher's Exact Test	HbF	HbF		SMC4	SMC4								0.0244704		N									Exploratory
23	1021	Collapse and Combine Rare Variants Methods - Fisher's Exact Test	HbF	HbF		SMUG1	SMUG1								0.0170083		N									Exploratory
23	1022	Sequence Kernel Association Test (SKAT)	HbF	HbF		SMUG1	SMUG1								0.045		N									Exploratory
23	1023	Collapse and Combine Rare Variants Methods - Fisher's Exact Test	HbF	HbF		SPO11	SPO11								0.0252911		N									Exploratory
23	1024	Sequence Kernel Association Test (SKAT)	HbF	HbF		SPO11	SPO11								0.02675		N									Exploratory
23	1025	Sequence Kernel Association Test (SKAT)	HbF	HbF		SPPL2A	SPPL2A								0.0427		N									Exploratory
23	1026	Collapse and Combine Rare Variants Methods - Fisher's Exact Test	HbF	HbF		SPPL2A	SPPL2A								0.0481848		N									Exploratory
23	1027	Sequence Kernel Association Test (SKAT)	HbF	HbF		SSH1	SSH1								0.02185		N									Exploratory
23	1028	Collapse and Combine Rare Variants Methods - Fisher's Exact Test	HbF	HbF		SSH1	SSH1								0.0252911		N									Exploratory
23	1029	Sequence Kernel Association Test (SKAT)	HbF	HbF		TCF7L2	TCF7L2								0.00215		N									Exploratory
23	1030	Collapse and Combine Rare Variants Methods - Fisher's Exact Test	HbF	HbF		TCF7L2	TCF7L2								0.00529197		N									Exploratory
23	1031	Sequence Kernel Association Test (SKAT)	HbF	HbF		THBD	THBD								0.01175		N									Exploratory
23	1032	Collapse and Combine Rare Variants Methods - Fisher's Exact Test	HbF	HbF		THBD	THBD								0.0244704		N									Exploratory
23	1033	Collapse and Combine Rare Variants Methods - Fisher's Exact Test	HbF	HbF		TP63	TP63								0.0297996		N									Exploratory
23	1034	Sequence Kernel Association Test (SKAT)	HbF	HbF		TP63	TP63								0.03915		N									Exploratory
23	1035	Sequence Kernel Association Test (SKAT)	HbF	HbF		TTPAL	TTPAL								0.00925		N									Exploratory
23	1036	Collapse and Combine Rare Variants Methods - Fisher's Exact Test	HbF	HbF		TTPAL	TTPAL								0.0130165		N									Exploratory
23	1037	Sequence Kernel Association Test (SKAT)	HbF	HbF		UBASH3A	UBASH3A								0.0127		N									Exploratory
23	1038	Collapse and Combine Rare Variants Methods - Fisher's Exact Test	HbF	HbF		UBASH3A	UBASH3A								0.0387474		N									Exploratory
23	1039	Sequence Kernel Association Test (SKAT)	HbF	HbF		UBR7	UBR7								0.0112		N									Exploratory
23	1040	Collapse and Combine Rare Variants Methods - Fisher's Exact Test	HbF	HbF		UBR7	UBR7								0.0244704		N									Exploratory
23	1041	Sequence Kernel Association Test (SKAT)	HbF	HbF		UCN2	UCN2								0.0121		N									Exploratory
23	1042	Collapse and Combine Rare Variants Methods - Fisher's Exact Test	HbF	HbF		UCN2	UCN2								0.0244704		N									Exploratory
23	1043	Collapse and Combine Rare Variants Methods - Fisher's Exact Test	HbF	HbF		USP45	USP45								0.00412075		N									Exploratory
23	1044	Sequence Kernel Association Test (SKAT)	HbF	HbF		USP45	USP45								0.0485		N									Exploratory
23	1045	Sequence Kernel Association Test (SKAT)	HbF	HbF		VPS8	VPS8								0.0134		N									Exploratory
23	1046	Collapse and Combine Rare Variants Methods - Fisher's Exact Test	HbF	HbF		VPS8	VPS8								0.0244704		N									Exploratory
23	1047	Sequence Kernel Association Test (SKAT)	HbF	HbF		WRB	WRB								0.01195		N									Exploratory
23	1048	Collapse and Combine Rare Variants Methods - Fisher's Exact Test	HbF	HbF		WRB	WRB								0.0244704		N									Exploratory
23	1049	Sequence Kernel Association Test (SKAT)	HbF	HbF		ZFYVE9	ZFYVE9								0.0148		N									Exploratory
23	1050	Collapse and Combine Rare Variants Methods - Fisher's Exact Test	HbF	HbF		ZFYVE9	ZFYVE9								0.0170083		N									Exploratory
23	1051	Sequence Kernel Association Test (SKAT)	HbF	HbF		ZNF543	ZNF543								0.00675		N									Exploratory
23	1052	Collapse and Combine Rare Variants Methods - Fisher's Exact Test	HbF	HbF		ZNF543	ZNF543								0.0252911		N									Exploratory
23	1053	Sequence Kernel Association Test (SKAT)	HbF	HbF		ZNF555	ZNF555								0.0111		N									Exploratory
23	1054	Collapse and Combine Rare Variants Methods - Fisher's Exact Test	HbF	HbF		ZNF555	ZNF555								0.0244704		N									Exploratory
23	1055	Collapse and Combine Rare Variants Methods - Fisher's Exact Test	HbF	HbF		ZNF705A	ZNF705A								0.0252911		N									Exploratory
23	1056	Sequence Kernel Association Test (SKAT)	HbF	HbF		ZNF705A	ZNF705A								0.02965		N									Exploratory
24	1057	Multivariate Linear Model (two-sided)	Hemolysis	Hemolysis score (Principle components derived from clinically available standard lab measures that reflect RBC hemolysis. These measures include log-transformed serum lactic acid dehydrogenase, aspartate aminotransferase, and total bilirubin, as well as the square root–transformed percentage reticulocytes, and venous hemoglobin levels)	Adjusted for age, sex, hemoglobin genotype severity (SS and S-β0 versus SC and S-β+), cohort, use of hydroxyurea validated by HbF level, recent transfusion (Recent transfusion was defined by hemoglobin A level greater than 50% in Walk-PHaSST and transfusion within the past 2 months in PUSH), and population stratification	rs4021964	Alpha globin	C		711	-0.54				8.08e-07		S									Exploratory
24	1058	Multivariate Linear Model (two-sided)	Hemolysis	Hemolysis score (Principle components derived from clinically available standard lab measures that reflect RBC hemolysis. These measures include log-transformed serum lactic acid dehydrogenase, aspartate aminotransferase, and total bilirubin, as well as the square root–transformed percentage reticulocytes, and venous hemoglobin levels)	Adjusted for age, sex, hemoglobin genotype severity (SS and S-β0 versus SC and S-β+), cohort, use of hydroxyurea validated by HbF level, recent transfusion (Recent transfusion was defined by hemoglobin A level greater than 50% in Walk-PHaSST and transfusion within the past 2 months in PUSH), and population stratification	rs10067881	GLRX	A		711	-0.36				0.0211		S									Exploratory
24	1059	Multivariate Linear Model (two-sided)	Hemolysis	Hemolysis score (Principle components derived from clinically available standard lab measures that reflect RBC hemolysis. These measures include log-transformed serum lactic acid dehydrogenase, aspartate aminotransferase, and total bilirubin, as well as the square root–transformed percentage reticulocytes, and venous hemoglobin levels)	Adjusted for age, sex, hemoglobin genotype severity (SS and S-β0 versus SC and S-β+), cohort, use of hydroxyurea validated by HbF level, recent transfusion (Recent transfusion was defined by hemoglobin A level greater than 50% in Walk-PHaSST and transfusion within the past 2 months in PUSH), and population stratification	rs10850001	NAA25<>TRAFD1	A		711	-0.26				0.0297		S									Exploratory
24	1060	Multivariate Linear Model (two-sided)	Hemolysis	Hemolysis score (Principle components derived from clinically available standard lab measures that reflect RBC hemolysis. These measures include log-transformed serum lactic acid dehydrogenase, aspartate aminotransferase, and total bilirubin, as well as the square root–transformed percentage reticulocytes, and venous hemoglobin levels)	Adjusted for age, sex, hemoglobin genotype severity (SS and S-β0 versus SC and S-β+), cohort, use of hydroxyurea validated by HbF level, recent transfusion (Recent transfusion was defined by hemoglobin A level greater than 50% in Walk-PHaSST and transfusion within the past 2 months in PUSH), and population stratification	rs115202723	FAM50A	A		711	0.18				0.0119		S									Exploratory
24	1061	Multivariate Linear Model (two-sided)	Hemolysis	Hemolysis score (Principle components derived from clinically available standard lab measures that reflect RBC hemolysis. These measures include log-transformed serum lactic acid dehydrogenase, aspartate aminotransferase, and total bilirubin, as well as the square root–transformed percentage reticulocytes, and venous hemoglobin levels)	Adjusted for age, sex, hemoglobin genotype severity (SS and S-β0 versus SC and S-β+), cohort, use of hydroxyurea validated by HbF level, recent transfusion (Recent transfusion was defined by hemoglobin A level greater than 50% in Walk-PHaSST and transfusion within the past 2 months in PUSH), and population stratification	rs28844711	RN7SL697P<>FAM3A	T		711	0.29				8.96e-05		S									Exploratory
24	1062	Multivariate Linear Model (two-sided)	Hemolysis	Hemolysis score (Principle components derived from clinically available standard lab measures that reflect RBC hemolysis. These measures include log-transformed serum lactic acid dehydrogenase, aspartate aminotransferase, and total bilirubin, as well as the square root–transformed percentage reticulocytes, and venous hemoglobin levels)	Adjusted for age, sex, hemoglobin genotype severity (SS and S-β0 versus SC and S-β+), cohort, use of hydroxyurea validated by HbF level, recent transfusion (Recent transfusion was defined by hemoglobin A level greater than 50% in Walk-PHaSST and transfusion within the past 2 months in PUSH), and population stratification	rs34383297	PIEZO1	CT		711	0.17				0.0338		S									Exploratory
24	1063	Multivariate Linear Model (two-sided)	Hemolysis	Hemolysis score (Principle components derived from clinically available standard lab measures that reflect RBC hemolysis. These measures include log-transformed serum lactic acid dehydrogenase, aspartate aminotransferase, and total bilirubin, as well as the square root–transformed percentage reticulocytes, and venous hemoglobin levels)	Adjusted for age, sex, hemoglobin genotype severity (SS and S-β0 versus SC and S-β+), cohort, use of hydroxyurea validated by HbF level, recent transfusion (Recent transfusion was defined by hemoglobin A level greater than 50% in Walk-PHaSST and transfusion within the past 2 months in PUSH), and population stratification	rs73305784	AQP1	A		711	0.24				0.035		S									Exploratory
24	1064	Multivariate Linear Model (two-sided)	Hemolysis	Hemolysis score (Principle components derived from clinically available standard lab measures that reflect RBC hemolysis. These measures include log-transformed serum lactic acid dehydrogenase, aspartate aminotransferase, and total bilirubin, as well as the square root–transformed percentage reticulocytes, and venous hemoglobin levels)	Adjusted for age, sex, hemoglobin genotype severity (SS and S-β0 versus SC and S-β+), cohort, use of hydroxyurea validated by HbF level, recent transfusion (Recent transfusion was defined by hemoglobin A level greater than 50% in Walk-PHaSST and transfusion within the past 2 months in PUSH), and population stratification	rs916177	OPN1LW	A		711	0.25				0.021		S									Exploratory
24	1065	Multivariate Linear Model (two-sided)	Hemolysis	Hemolysis score (Principle components derived from clinically available standard lab measures that reflect RBC hemolysis. These measures include log-transformed serum lactic acid dehydrogenase, aspartate aminotransferase, and total bilirubin, as well as the square root–transformed percentage reticulocytes, and venous hemoglobin levels)	Adjusted for age, sex, hemoglobin genotype severity (SS and S-β0 versus SC and S-β+), cohort, use of hydroxyurea validated by HbF level, recent transfusion (Recent transfusion was defined by hemoglobin A level greater than 50% in Walk-PHaSST and transfusion within the past 2 months in PUSH), and population stratification	rs7967238	TMEM116	A		711	0.19				0.0241		S									Exploratory
24	1066	Multivariate Linear Model (two-sided)	Hemolysis	Hemolysis score (Principle components derived from clinically available standard lab measures that reflect RBC hemolysis. These measures include log-transformed serum lactic acid dehydrogenase, aspartate aminotransferase, and total bilirubin, as well as the square root–transformed percentage reticulocytes, and venous hemoglobin levels)	Adjusted for age, sex, hemoglobin genotype severity (SS and S-β0 versus SC and S-β+), cohort, use of hydroxyurea validated by HbF level, recent transfusion (Recent transfusion was defined by hemoglobin A level greater than 50% in Walk-PHaSST and transfusion within the past 2 months in PUSH), and population stratification	rs9606739	SEC14L4	C		711	0.27				0.0138		S									Exploratory
25	1067	Multivariate Logistic Regression	Cerebrovascular disease	Abnormal TCD (TAMMV > 200 cm/s)		Alpha-thal	Alpha globin	αααα (presence of no deletion)	αα-- (presence of two deletions) or ααα- (presence of one deletion)	141		4.48		1.50-13.38	0.007		S									Meta
25	1068	Chi square test	Cerebrovascular disease	Abnormal TCD (TAMMV > 200 cm/s)		Alpha-thal	Alpha globin	αα-- (presence of two deletions) vs ααα- (presence of one deletion) vs αααα (presence of no deletion)							0.015		S									Exploratory
25	1069	Chi square test	Cerebrovascular disease	Abnormal TCD (TAMMV > 200 cm/s)		Alpha-thal	Alpha globin	αα-- (presence of two deletions) or ααα- (presence of one deletion)	αααα (presence of no deletion)	141		0.39		0.20 - 0.78	0.007		S									Meta
25	1070	Chi square test	Cerebrovascular disease	Abnormal TCD (TAMMV > 200 cm/s)	Age <10 years	Alpha-thal	Alpha globin	αα-- (presence of two deletions) or ααα- (presence of one deletion)	αααα (presence of no deletion)	105		0.34		0.15 - 0.77	0.009		S									Meta
25	1071	Chi square test	Cerebrovascular disease	Abnormal TCD (TAMMV > 200 cm/s)	Age >10 years	Alpha-thal	Alpha globin	αα-- (presence of two deletions) or ααα- (presence of one deletion)	αααα (presence of no deletion)	36		0.61		0.16 - 2.32	0.465		N									Meta
25	1072	Fisher's exact test	Cerebrovascular disease	Abnormal TCD (TAMMV > 200 cm/s)	Female only	rs1050828-rs1050829	G6PD	G6PDA- : G6PD deficiency: (rs1050828) A and (rs1050829) G	G6PD wild type: (rs1050828) G and (rs1050829) A						0.476		N									Exploratory
25	1073	Chi square test	Cerebrovascular disease	Abnormal TCD (TAMMV > 200 cm/s)		rs1050828-rs1050829	G6PD	G6PDA- : G6PD deficiency: (rs1050828) A and (rs1050829) G	G6PD wild type: (rs1050828) G and (rs1050829) A	141		0.73		0.27 - 1.93	0.522		N									Meta
25	1074	Chi square test	Cerebrovascular disease	Abnormal TCD (TAMMV > 200 cm/s)	Males only	rs1050828-rs1050829	G6PD	G6PDA- : G6PD deficiency: (rs1050828) A and (rs1050829) G	G6PD wild type: (rs1050828) G and (rs1050829) A	78		0.91		0.32 - 2.64	0.868		N									Meta
26	1075	Ordinal multivariate analysis	Cerebrovascular disease	Cerebral blood flow	Adjusted for LDH, sP-selection level, RBC deformability, HbF, and blood viscosity	Alpha-thal	Alpha globin	αα-- (presence of two deletions) or ααα- (presence of one deletion)?	αααα (presence of no deletion)	59	-?				<.05		S									Exploratory
26	1076	ANOVA (one way) with Tukey post hoc	Cerebrovascular disease	Cerebral blood flow (high vs low)		Alpha-thal	Alpha globin	αα-- (presence of two deletions) or ααα- (presence of one deletion)?	αααα (presence of no deletion)	59	-?				<.05		S									Exploratory
26	1077	Student's T Test (unpaired)	Cerebrovascular disease	Silent cerebral infarction		Alpha-thal	Alpha globin	αα-- (presence of two deletions) or ααα- (presence of one deletion)?	αααα (presence of no deletion)						0.074		N									Exploratory
27	1078	unclear	Kidney dysfunction	crude albuminuria (mg/dl) - log10 transformed	unclear	rs6465825	TMEM60	unclear	unclear	413	-0.4691		0.2069		0.0234		S									Exploratory
27	1079	unclear	Kidney dysfunction	crude albuminuria (mg/dl) - log10 transformed	unclear	rs6795744	WNT7A	unclear	unclear	413	-0.5952		0.2858		0.0373		S									Exploratory
27	1080	unclear	Kidney dysfunction	crude albuminuria (mg/dl) - log10 transformed	unclear	rs71785313	APOL1	unclear	unclear	413	-0.12686		0.06086		0.03803		S									Exploratory
27	1081	unclear	Kidney dysfunction	eGFR (ml/min/1.73 m^2)	unclear	rs10994860	A1CF	unclear	unclear	413	-0.69852		0.30075		0.0202		S									Exploratory
27	1082	unclear	Kidney dysfunction	eGFR (ml/min/1.73 m^2)	unclear	rs12136063	SYPL2	unclear	unclear	413	0.57907		0.28487		0.04208		S									Exploratory
27	1083	unclear	Kidney dysfunction	eGFR (ml/min/1.73 m^2)	unclear	rs73885319	APOL1	unclear	unclear	413	0.890305		0.44638		0.0461		S									Exploratory
27	1084	unclear	HbF	HbF	unclear	Alpha-thal	Alpha globin	-𝛼/-𝛼	𝛼𝛼/𝛼𝛼 or -𝛼/𝛼𝛼?	339	+?				0.0203		S									Exploratory
27	1085	unclear	HbF	HbF	unclear	Beta-globin haplotype	Extended beta globin locus	Benin	other	352	+?				"0.0813e-2"		N									Exploratory
27	1086	unclear	Kidney dysfunction	Hyperfilteration/kidney failure	unclear	Alpha-thal	Alpha globin	-𝛼/-𝛼	𝛼𝛼/𝛼𝛼 or -𝛼/𝛼𝛼?	339		0.3632		(0.16695, 0.80532)	0.01007		S									Exploratory
28	1087	unclear	ACS, pneumonia, or respiratory infection	Acute chest syndrome (ACS) (history of)		Alpha-thal	Alpha globin	αα-- (presence of two deletions) or ααα- (presence of one deletion)	αααα (presence of no deletion)					0.47-1.86	0.862		N									Exploratory
28	1088	unclear	ACS, pneumonia, or respiratory infection	Acute chest syndrome (ACS) (history of)		Beta-globin haplotype	Extended beta globin locus	CAR/CAR	CAR/non-CAR					0.47-1.62	0.754		N									Exploratory
28	1089	unclear	Hyperbilirubinemia, cholelithiasis, cholecystitis, or cholecystectomy	Cholelithiasis (history of)		Alpha-thal	Alpha globin	αα-- (presence of two deletions) or ααα- (presence of one deletion)	αααα (presence of no deletion)					0.43-0.92	0.021		S									Exploratory
28	1090	unclear	Hyperbilirubinemia, cholelithiasis, cholecystitis, or cholecystectomy	Cholelithiasis (history of)		Beta-globin haplotype	Extended beta globin locus	CAR/CAR	CAR/non-CAR					0.66-1.29	0.668		N									Exploratory
28	1091	Log Rank Test	Hyperbilirubinemia, cholelithiasis, cholecystitis, or cholecystectomy	Cholelithiasis (history of) - cumulative incidence		Alpha-thal	Alpha globin	αα-- (presence of two deletions) or ααα- (presence of one deletion)	αααα (presence of no deletion)	614	-?				0.006		S									Exploratory
28	1092	Mann-Whitney U test	HbF	HbF (%)		Alpha-thal	Alpha globin	αα-- (presence of two deletions) or ααα- (presence of one deletion)	αααα (presence of no deletion)						0.472		N									Exploratory
28	1093	Mann-Whitney U test	HbF	HbF (%)		Beta-globin haplotype	Extended beta globin locus	CAR/CAR	CAR/non-CAR						0.171		N									Exploratory
28	1094	Mann-Whitney U test	Other hematologic parameter	HCT (%)		Alpha-thal	Alpha globin	αα-- (presence of two deletions) or ααα- (presence of one deletion)	αααα (presence of no deletion)	614	+?				<0.001		S									Exploratory
28	1095	Mann-Whitney U test	Other hematologic parameter	HCT (%)		Beta-globin haplotype	Extended beta globin locus	CAR/CAR	CAR/non-CAR						0.242		N									Exploratory
28	1096	Mann-Whitney U test	Anemia	Hemoglobin (g/dl)		Alpha-thal	Alpha globin	αα-- (presence of two deletions) or ααα- (presence of one deletion)	αααα (presence of no deletion)	614	+?				0.007		S									Exploratory
28	1097	Mann-Whitney U test	Anemia	Hemoglobin (g/dl)		Beta-globin haplotype	Extended beta globin locus	CAR/CAR	CAR/non-CAR						0.126		N									Exploratory
28	1098	Mann-Whitney U test	Hyperbilirubinemia, cholelithiasis, cholecystitis, or cholecystectomy	Indirect Bilirubin (unconjugated) (mg/dl)		Alpha-thal	Alpha globin	αα-- (presence of two deletions) or ααα- (presence of one deletion)	αααα (presence of no deletion)	614	-?				<0.001		S									Exploratory
28	1099	Mann-Whitney U test	Hyperbilirubinemia, cholelithiasis, cholecystitis, or cholecystectomy	Indirect Bilirubin (unconjugated) (mg/dl)		Beta-globin haplotype	Extended beta globin locus	CAR/CAR	CAR/non-CAR	614	+?				0.048		S									Exploratory
28	1100	Mann-Whitney U test	Hemolysis	LDH (UI/l)		Alpha-thal	Alpha globin	αα-- (presence of two deletions) or ααα- (presence of one deletion)	αααα (presence of no deletion)						0.069		N									Exploratory
28	1101	Mann-Whitney U test	Hemolysis	LDH (UI/l)		Beta-globin haplotype	Extended beta globin locus	CAR/CAR	CAR/non-CAR	614	+?				0.031		S									Exploratory
28	1102	unclear	Leg ulcers	Leg ulcer (history of)		Alpha-thal	Alpha globin	αα-- (presence of two deletions) or ααα- (presence of one deletion)	αααα (presence of no deletion)					0.37-1.32	0.315		N									Exploratory
28	1103	unclear	Leg ulcers	Leg ulcer (history of)		Beta-globin haplotype	Extended beta globin locus	CAR/CAR	CAR/non-CAR					0.48-1.48	0.57		N									Exploratory
28	1104	unclear	Osteonecrosis	Osteonecrosis (history of)		Alpha-thal	Alpha globin	αα-- (presence of two deletions) or ααα- (presence of one deletion)	αααα (presence of no deletion)					0.50-1.93	1		N									Exploratory
28	1105	unclear	Osteonecrosis	Osteonecrosis (history of)		Beta-globin haplotype	Extended beta globin locus	CAR/CAR	CAR/non-CAR					0.48-1.63	0.756		N									Exploratory
28	1106	unclear	Priapism	Priapism (history of)		Alpha-thal	Alpha globin	αα-- (presence of two deletions) or ααα- (presence of one deletion)	αααα (presence of no deletion)					0.13-0.89	0.033		S									Exploratory
28	1107	unclear	Priapism	Priapism (history of)		Beta-globin haplotype	Extended beta globin locus	CAR/CAR	CAR/non-CAR					0.35-2.06	0.822		N									Exploratory
28	1108	Log Rank Test	Priapism	Priapism (history of) - cumulative incidence		Alpha-thal	Alpha globin	αα-- (presence of two deletions) or ααα- (presence of one deletion)	αααα (presence of no deletion)						0.145		N									Exploratory
28	1109	Mann-Whitney U test	Other hematologic parameter	RBC count (×106/mm3)		Alpha-thal	Alpha globin	αα-- (presence of two deletions) or ααα- (presence of one deletion)	αααα (presence of no deletion)	614	+?				<0.001		S									Exploratory
28	1110	Mann-Whitney U test	Other hematologic parameter	RBC count (×106/mm3)		Beta-globin haplotype	Extended beta globin locus	CAR/CAR	CAR/non-CAR						0.069		N									Exploratory
28	1111	Mann-Whitney U test	Hemolysis	Reticulocyte (%)		Alpha-thal	Alpha globin	αα-- (presence of two deletions) or ααα- (presence of one deletion)	αααα (presence of no deletion)	614	-?				<0.001		S									Exploratory
28	1112	Mann-Whitney U test	Hemolysis	Reticulocyte (%)		Beta-globin haplotype	Extended beta globin locus	CAR/CAR	CAR/non-CAR						0.149		N									Exploratory
28	1113	unclear	Cerebrovascular disease	Stroke (History of)		Alpha-thal	Alpha globin	αα-- (presence of two deletions) or ααα- (presence of one deletion)	αααα (presence of no deletion)					0.19-0.95	0.046		S									Exploratory
28	1114	unclear	Cerebrovascular disease	Stroke (History of)		Beta-globin haplotype	Extended beta globin locus	CAR/CAR	CAR/non-CAR					0.36-1.29	0.255		N									Exploratory
28	1115	Log Rank Test	Cerebrovascular disease	Stroke (History of) - cumulative incidence		Alpha-thal	Alpha globin	αα-- (presence of two deletions) or ααα- (presence of one deletion)	αααα (presence of no deletion)	614	-?				0.023		S									Exploratory
28	1116	Kaplan Meier test	General or mixed measurement of SCD severity	Survival		Alpha-thal	Alpha globin	αα-- (presence of two deletions) or ααα- (presence of one deletion)?	αααα (presence of no deletion)						0.055		N									Exploratory
28	1117	Kaplan Meier test	General or mixed measurement of SCD severity	Survival		Beta-globin haplotype	Extended beta globin locus	CAR/CAR	CAR/non-CAR						0.121		N									Exploratory
28	1118	unclear	Acute pain episode	VOC frequency (6-9 vs 3-5 vs <3 per year)		Alpha-thal	Alpha globin	αα-- (presence of two deletions) or ααα- (presence of one deletion)	αααα (presence of no deletion)						0.626		N									Exploratory
28	1119	unclear	Acute pain episode	VOC frequency (6-9 vs 3-5 vs <3 per year)		Beta-globin haplotype	Extended beta globin locus	CAR/CAR	CAR/non-CAR						0.507		N									Exploratory
28	1120	Mann-Whitney U test	Other hematologic parameter	WBC (×103/mm3)		Alpha-thal	Alpha globin	αα-- (presence of two deletions) or ααα- (presence of one deletion)	αααα (presence of no deletion)	614	-?				0.015		S									Exploratory
28	1121	Mann-Whitney U test	Other hematologic parameter	WBC (×103/mm3)		Beta-globin haplotype	Extended beta globin locus	CAR/CAR	CAR/non-CAR						0.073		N									Exploratory
29	1122	unpaired t-test	Hemolysis	aspartate aminotransferase (IU/l)		Alpha-thal	Alpha globin	-𝛼/𝛼𝛼 or -𝛼/-𝛼	𝛼𝛼/𝛼𝛼	37					Not Sig.		N									Exploratory
29	1123	unpaired t-test	Other chronic phenotype	BMI (kg/m^2)		Alpha-thal	Alpha globin	-𝛼/𝛼𝛼 or -𝛼/-𝛼	𝛼𝛼/𝛼𝛼	37					Not Sig.		N									Exploratory
29	1124	unpaired t-test	Other chronic phenotype	Cutaneous microvascular conductance at baseline (mV/mmHg)		Alpha-thal	Alpha globin	-𝛼/𝛼𝛼 or -𝛼/-𝛼	𝛼𝛼/𝛼𝛼	37					Not Sig.		N									Exploratory
29	1125	unpaired t-test	Other parameter or biomarker	diastolic arterial pressure (mmHg)		Alpha-thal	Alpha globin	-𝛼/𝛼𝛼 or -𝛼/-𝛼	𝛼𝛼/𝛼𝛼	37					Not Sig.		N									Exploratory
29	1126	unpaired t-test	Anemia	Hb (g/dl)		Alpha-thal	Alpha globin	-𝛼/𝛼𝛼 or -𝛼/-𝛼	𝛼𝛼/𝛼𝛼	37	+?				<0.01		S									Exploratory
29	1127	unpaired t-test	Anemia	Hb (g/dl) - exclude -a/-a		Alpha-thal	Alpha globin	-𝛼/𝛼𝛼	𝛼𝛼/𝛼𝛼	33	+?				unclear		N									Exploratory
29	1128	unpaired t-test	HbF	HbF (%)		Alpha-thal	Alpha globin	-𝛼/𝛼𝛼 or -𝛼/-𝛼	𝛼𝛼/𝛼𝛼	37					Not Sig.		N									Exploratory
29	1129	unpaired t-test	Other hematologic parameter	Hematocrit (%)		Alpha-thal	Alpha globin	-𝛼/𝛼𝛼 or -𝛼/-𝛼	𝛼𝛼/𝛼𝛼	37	+?				<0.01		S									Exploratory
29	1130	unpaired t-test	Hemolysis	LDH (IU/l)		Alpha-thal	Alpha globin	-𝛼/𝛼𝛼 or -𝛼/-𝛼	𝛼𝛼/𝛼𝛼	37	-?				0.08		N									Exploratory
29	1131	unpaired t-test	Other hematologic parameter	MCV (fl)		Alpha-thal	Alpha globin	-𝛼/𝛼𝛼 or -𝛼/-𝛼	𝛼𝛼/𝛼𝛼	37	-?				<0.05		S									Exploratory
29	1132	unpaired t-test	Other hematologic parameter	MCV (fl) - exclude -a/-a		Alpha-thal	Alpha globin	-𝛼/𝛼𝛼	𝛼𝛼/𝛼𝛼	33					Not Sig.		N									Exploratory
29	1133	unpaired t-test	Other chronic phenotype	Peak vasodilation (%)		Alpha-thal	Alpha globin	-𝛼/𝛼𝛼 or -𝛼/-𝛼	𝛼𝛼/𝛼𝛼	37					Not Sig.		N									Exploratory
29	1134	unpaired t-test	Other chronic phenotype	Plateau vasodilation (%)		Alpha-thal	Alpha globin	-𝛼/-𝛼	𝛼𝛼/𝛼𝛼	23	+?				<0.001		S									Exploratory
29	1135	unpaired t-test	Other chronic phenotype	Plateau vasodilation (%)		Alpha-thal	Alpha globin	-𝛼/𝛼𝛼 or -𝛼/-𝛼	𝛼𝛼/𝛼𝛼	37					<0.01		S									Exploratory
29	1136	unpaired t-test	Other chronic phenotype	Plateau vasodilation (%)		Alpha-thal	Alpha globin	-𝛼/-𝛼	-𝛼/𝛼𝛼	18	+?				<0.01		S									Exploratory
29	1137	unpaired t-test	Other chronic phenotype	Plateau vasodilation (%)		Alpha-thal	Alpha globin	-𝛼/𝛼𝛼	𝛼𝛼/𝛼𝛼	33	+?				<0.05		S									Exploratory
29	1138	linear regression	Other chronic phenotype	Plateau vasodilation (%)	age, BMI, Hb, RBC deformability, LDH	Alpha-thal	Alpha globin	-𝛼/𝛼𝛼 or -𝛼/-𝛼	𝛼𝛼/𝛼𝛼	37	unclear				0.03		S									Exploratory
29	1139	unpaired t-test	Other hematologic parameter	RBC deformability at 3 Pa (a.u.)		Alpha-thal	Alpha globin	-𝛼/𝛼𝛼 or -𝛼/-𝛼	𝛼𝛼/𝛼𝛼	37					<0.05		S									Exploratory
29	1140	unpaired t-test	Other hematologic parameter	RBC deformability at 3 Pa (a.u.) - exclude -a/-a		Alpha-thal	Alpha globin	-𝛼/𝛼𝛼	𝛼𝛼/𝛼𝛼	33	+?				unclear		N									Exploratory
29	1141	unpaired t-test	Hemolysis	Reticulocytes count (10^9/dl)		Alpha-thal	Alpha globin	-𝛼/𝛼𝛼 or -𝛼/-𝛼	𝛼𝛼/𝛼𝛼	37					Not Sig.		N									Exploratory
29	1142	unpaired t-test	Other parameter or biomarker	systolic arterial pressure (mmHg)		Alpha-thal	Alpha globin	-𝛼/𝛼𝛼 or -𝛼/-𝛼	𝛼𝛼/𝛼𝛼	37					Not Sig.		N									Exploratory
30	1143	T test (independent)	Other parameter or biomarker	ET-1 (pg/mL)	Priapism - HbSS only	rs5370	EDN1	T	G						0.5893		N									Exploratory
30	1144	T test (independent)	Other parameter or biomarker	ET-1 (pg/mL)	Priapism + HbSS only	rs5370	EDN1	T	G						0.7277		N									Exploratory
30	1145	T test (independent)	Oxidative stress	NOm (micromolar)	Priapism + HbSS only	rs2070744	NOS3	C	T	88	-?				0.0118		S									Exploratory
30	1146	T test (independent)	Oxidative stress	NOm (micromolar)	Priapism - HbSS only	rs2070744	NOS3	C	T						0.2479		N									Exploratory
30	1147	Fisher's exact test (two-tailed)	Priapism	Priapism (history of)	HbSS only	Alpha-thal	Alpha globin	αα-- (presence of two deletions) or ααα- (presence of one deletion)	αααα (presence of no deletion)						0.75		N									Exploratory
30	1148	Fisher's exact test (two-tailed)	Priapism	Priapism (history of)	HBSC only	Alpha-thal	Alpha globin	αα-- (presence of two deletions) or ααα- (presence of one deletion)	αααα (presence of no deletion)						1		N									Exploratory
30	1149	Fisher's exact test (two-tailed)	Priapism	Priapism (history of)	HbSS only	rs5370	EDN1	GT							0.779		N									Exploratory
30	1150	Fisher's exact test (two-tailed)	Priapism	Priapism (history of)	HBSC only	rs5370	EDN1	GG							1		N									Exploratory
30	1151	Fisher's exact test (two-tailed)	Priapism	Priapism (history of)	HBSC only	rs5370	EDN1	GT							1		N									Exploratory
30	1152	Fisher's exact test (two-tailed)	Priapism	Priapism (history of)	HbSS only	rs5370	EDN1	GG							1		N									Exploratory
30	1153	Fisher's exact test (two-tailed)	Priapism	Priapism (history of)	HbSS only	rs5370	EDN1	TT							1		N									Exploratory
30	1154	Multivariate binary logistic regression	Priapism	Priapism (history of)	HbF, EDN1 5665 polymorphisms, ET-1 (pg/mL), NOS3-786 polymorphisms, and NOm (micromolar) were all included in the model.	rs2070744	NOS3	C	T	88	0.449		0.68	0.413-5.941	0.509		N									Meta
30	1155	Fisher's exact test (two-tailed)	Priapism	Priapism (history of)	HBSC only	rs2070744	NOS3	CC							0.631		N									Exploratory
30	1156	Fisher's exact test (two-tailed)	Priapism	Priapism (history of)	HBSC only	rs2070744	NOS3	TT							0.675		N									Exploratory
30	1157	Fisher's exact test (two-tailed)	Priapism	Priapism (history of)	HbSS only	rs2070744	NOS3	TT							1		N									Exploratory
30	1158	Fisher's exact test (two-tailed)	Priapism	Priapism (history of)	HbSS only	rs2070744	NOS3	TC							1		N									Exploratory
30	1159	Multivariate binary logistic regression	Priapism	Priapism (history of)	HbF, EDN1 5665 polymorphisms, ET-1 (pg/mL), NOS3-786 polymorphisms, and NOm (micromolar) were all included in the model.	rs5370	EDN1	T	G	88	-0.769		0.759	0.105-2.053	0.311		N									Meta
31	1160	unclear	Hyperbilirubinemia, cholelithiasis, cholecystitis, or cholecystectomy	Cholelithiasis		Alpha-thal	Alpha globin	-𝛼/𝛼𝛼 or -𝛼/-𝛼	𝛼𝛼/𝛼𝛼	795		<1?			0.035		S									Exploratory
31	1161	unclear	Hyperbilirubinemia, cholelithiasis, cholecystitis, or cholecystectomy	Cholelithiasis		Beta-globin haplotype	Extended beta globin locus	CAR/CAR vs CAR/Ben vs CAR/Atypical vs BEN/BEN vs other		882					0.192		N									Exploratory
31	1162	unclear	Hyperbilirubinemia, cholelithiasis, cholecystitis, or cholecystectomy	Cholelithiasis		TA repeats (UGT1A1)	UGT1A locus	[(TA)5/5 or (TA)5/6 or (TA)5/7 or (TA)5/8 or (TA)6/6] vs [(TA)6/7 or (TA)6/8] vs [(TA)7/7 or (TA)7/8]		913		[(TA)7/7 or (TA)7/8] higher?			<0.001		S									Exploratory
31	1163	unclear	Hyperbilirubinemia, cholelithiasis, cholecystitis, or cholecystectomy	Cholelithiasis - in those who developed cholelithiasis after 14yo		TA repeats (UGT1A1)	UGT1A locus	[(TA)5/5 or (TA)5/6 or (TA)5/7 or (TA)5/8 or (TA)6/6] vs [(TA)6/7 or (TA)6/8] vs [(TA)7/7 or (TA)7/8]		457					0.022		S									Exploratory
31	1164	unclear	Hyperbilirubinemia, cholelithiasis, cholecystitis, or cholecystectomy	Cholelithiasis - in those who developed cholelithiasis before 14yo		TA repeats (UGT1A1)	UGT1A locus	[(TA)5/5 or (TA)5/6 or (TA)5/7 or (TA)5/8 or (TA)6/6] vs [(TA)6/7 or (TA)6/8] vs [(TA)7/7 or (TA)7/8]		456					0.015		S									Exploratory
31	1165	unclear	Anemia	Hb (g/dl)		TA repeats (UGT1A1)	UGT1A locus	[(TA)5/5 or (TA)5/6 or (TA)5/7 or (TA)5/8 or (TA)6/6] vs [(TA)6/7 or (TA)6/8] vs [(TA)7/7 or (TA)7/8]		913					0.312		N									Exploratory
31	1166	unclear	HbF	HbF (%)		TA repeats (UGT1A1)	UGT1A locus	[(TA)5/5 or (TA)5/6 or (TA)5/7 or (TA)5/8 or (TA)6/6] vs [(TA)6/7 or (TA)6/8] vs [(TA)7/7 or (TA)7/8]		913					0.408		N									Exploratory
31	1167	unclear	Hyperbilirubinemia, cholelithiasis, cholecystitis, or cholecystectomy	Incidence of cholelithiasis		TA repeats (UGT1A1)	UGT1A locus	[(TA)7/7 or (TA)7/8]	[(TA)5/5 or (TA)5/6 or (TA)5/7 or (TA)5/8 or (TA)6/6] or [(TA)6/7 or (TA)6/8]?	913		HR = 1.36		(1.19, 1.55)	<0.001		S									Exploratory
31	1168	unclear	Hemolysis	Lactate dehydrogenase (U/l)		TA repeats (UGT1A1)	UGT1A locus	[(TA)5/5 or (TA)5/6 or (TA)5/7 or (TA)5/8 or (TA)6/6] vs [(TA)6/7 or (TA)6/8] vs [(TA)7/7 or (TA)7/8]		913					0.98		N									Exploratory
31	1169	unclear	Hemolysis	Reticulocytes (%)		TA repeats (UGT1A1)	UGT1A locus	[(TA)5/5 or (TA)5/6 or (TA)5/7 or (TA)5/8 or (TA)6/6] vs [(TA)6/7 or (TA)6/8] vs [(TA)7/7 or (TA)7/8]		913					0.977		N									Exploratory
31	1170	unclear	Hyperbilirubinemia, cholelithiasis, cholecystitis, or cholecystectomy	Total bilirubin (mg/dL)		Alpha-thal	Alpha globin	-𝛼/𝛼𝛼 or -𝛼/-𝛼	𝛼𝛼/𝛼𝛼	913					0.601		N									Exploratory
31	1171	unclear	Hyperbilirubinemia, cholelithiasis, cholecystitis, or cholecystectomy	Total bilirubin (mg/dL)		Beta-globin haplotype	Extended beta globin locus	CAR/CAR vs CAR/Ben vs CAR/Atypical vs BEN/BEN vs other		913	CAR/CAR and CAR/other higher?				0.02 (text has 0.002)		S									Exploratory
31	1172	unclear	Hyperbilirubinemia, cholelithiasis, cholecystitis, or cholecystectomy	Total bilirubin (mg/dL)		TA repeats (UGT1A1)	UGT1A locus	[(TA)5/5 or (TA)5/6 or (TA)5/7 or (TA)5/8 or (TA)6/6] vs [(TA)6/7 or (TA)6/8] vs [(TA)7/7 or (TA)7/8]		913	[(TA)7/7 or (TA)7/8] higher?				<0.001		S									Exploratory
31	1173	unclear	Hyperbilirubinemia, cholelithiasis, cholecystitis, or cholecystectomy	Total bilirubin (mg/dL) - in those who developed cholelithiasis after 14yo		TA repeats (UGT1A1)	UGT1A locus	[(TA)5/5 or (TA)5/6 or (TA)5/7 or (TA)5/8 or (TA)6/6] vs [(TA)6/7 or (TA)6/8] vs [(TA)7/7 or (TA)7/8]		457					<0.0001		S									Exploratory
31	1174	unclear	Hyperbilirubinemia, cholelithiasis, cholecystitis, or cholecystectomy	Total bilirubin (mg/dL) - in those who developed cholelithiasis before 14yo		TA repeats (UGT1A1)	UGT1A locus	[(TA)5/5 or (TA)5/6 or (TA)5/7 or (TA)5/8 or (TA)6/6] vs [(TA)6/7 or (TA)6/8] vs [(TA)7/7 or (TA)7/8]		456					<0.0001		S									Exploratory
31	1175	unclear	Hyperbilirubinemia, cholelithiasis, cholecystitis, or cholecystectomy	Unconjugated bilirubin (mg/dL)		Alpha-thal	Alpha globin	-𝛼/𝛼𝛼 or -𝛼/-𝛼	𝛼𝛼/𝛼𝛼	913					0.763		N									Exploratory
31	1176	unclear	Hyperbilirubinemia, cholelithiasis, cholecystitis, or cholecystectomy	Unconjugated bilirubin (mg/dL)		Beta-globin haplotype	Extended beta globin locus	CAR/CAR vs CAR/Ben vs CAR/Atypical vs BEN/BEN vs other		913	CAR/CAR and CAR/other higher?				0.09 (text has 0.009)		N									Exploratory
31	1177	unclear	Hyperbilirubinemia, cholelithiasis, cholecystitis, or cholecystectomy	Unconjugated bilirubin (mg/dL)		TA repeats (UGT1A1)	UGT1A locus	[(TA)5/5 or (TA)5/6 or (TA)5/7 or (TA)5/8 or (TA)6/6] vs [(TA)6/7 or (TA)6/8] vs [(TA)7/7 or (TA)7/8]		913	[(TA)7/7 or (TA)7/8] higher?				<0.001		S									Exploratory
31	1178	unclear	Hyperbilirubinemia, cholelithiasis, cholecystitis, or cholecystectomy	Unconjugated bilirubin (mg/dL) - in those who developed cholelithiasis after 14yo		TA repeats (UGT1A1)	UGT1A locus	[(TA)5/5 or (TA)5/6 or (TA)5/7 or (TA)5/8 or (TA)6/6] vs [(TA)6/7 or (TA)6/8] vs [(TA)7/7 or (TA)7/8]		457					<0.0001		S									Exploratory
31	1179	unclear	Hyperbilirubinemia, cholelithiasis, cholecystitis, or cholecystectomy	Unconjugated bilirubin (mg/dL) - in those who developed cholelithiasis before 14yo		TA repeats (UGT1A1)	UGT1A locus	[(TA)5/5 or (TA)5/6 or (TA)5/7 or (TA)5/8 or (TA)6/6] vs [(TA)6/7 or (TA)6/8] vs [(TA)7/7 or (TA)7/8]		456					<0.0001		S									Exploratory
32	1180	Multivariate linear regression	HbF	HbF %	AI haplotype homozygotes only	rs766432-rs9399137	BCL11A/HBS1L<>MYB	Either minor allele	Only WT						<.001		S									Exploratory
33	1181	Chi square test	ACS, pneumonia, or respiratory infection	ACS		rs7482144	Extended beta globin locus	TT vs CT vs CC							0.39	<.007 is Bonferroni-corrected significance threshold	N									Exploratory
33	1182	Chi square test	ACS, pneumonia, or respiratory infection	ACS		KLF1:c. -304 G > C	KLF1	GC	GG						0.512	<.007 is Bonferroni-corrected significance threshold	N									Exploratory
33	1183	Chi square test	ACS, pneumonia, or respiratory infection	ACS		KLF1:c.*141A > G	KLF1	AG	AA						0.739	<.007 is Bonferroni-corrected significance threshold	N									Exploratory
33	1184	Chi square test	ACS, pneumonia, or respiratory infection	ACS		KLF1:c.*178A > G	KLF1	GG vs GA vs AA							0.059	<.007 is Bonferroni-corrected significance threshold	N									Exploratory
33	1185	Chi square test	ACS, pneumonia, or respiratory infection	ACS		rs2072596	KLF1	CT	TT						0.734	<.007 is Bonferroni-corrected significance threshold	N									Exploratory
33	1186	Chi square test	ACS, pneumonia, or respiratory infection	ACS		rs2072597	KLF1	CC vs CT vs TT							0.996	<.007 is Bonferroni-corrected significance threshold	N									Exploratory
33	1187	Chi square test	ACS, pneumonia, or respiratory infection	ACS		rs3817621	KLF1	GG vs CG vs CC							0.806	<.007 is Bonferroni-corrected significance threshold	N									Exploratory
33	1188	unclear	Other acute phenotype	Age of onset		rs7482144	Extended beta globin locus	TT vs CT vs CC							0.727	<.007 is Bonferroni-corrected significance threshold	N									Exploratory
33	1189	unclear	Other acute phenotype	Age of onset		KLF1:c. -304 G > C	KLF1	GC	GG						0.466	<.007 is Bonferroni-corrected significance threshold	N									Exploratory
33	1190	unclear	Other acute phenotype	Age of onset		KLF1:c.*141A > G	KLF1	AG	AA						0.653	<.007 is Bonferroni-corrected significance threshold	N									Exploratory
33	1191	unclear	Other acute phenotype	Age of onset		KLF1:c.*178A > G	KLF1	GG vs GA vs AA							0.706	<.007 is Bonferroni-corrected significance threshold	N									Exploratory
33	1192	unclear	Other acute phenotype	Age of onset		rs2072596	KLF1	CT	TT						0.253	<.007 is Bonferroni-corrected significance threshold	N									Exploratory
33	1193	unclear	Other acute phenotype	Age of onset		rs2072597	KLF1	CC vs CT vs TT							0.97	<.007 is Bonferroni-corrected significance threshold	N									Exploratory
33	1194	unclear	Other acute phenotype	Age of onset		rs3817621	KLF1	GG vs CG vs CC							0.354	<.007 is Bonferroni-corrected significance threshold	N									Exploratory
33	1195	Chi square test	Osteonecrosis	AVN		rs7482144	Extended beta globin locus	TT vs CT vs CC							0.244	<.007 is Bonferroni-corrected significance threshold	N									Exploratory
33	1196	Chi square test	Osteonecrosis	AVN		KLF1:c. -304 G > C	KLF1	GC	GG						0.629	<.007 is Bonferroni-corrected significance threshold	N									Exploratory
33	1197	Chi square test	Osteonecrosis	AVN		KLF1:c.*141A > G	KLF1	AG	AA						0.494	<.007 is Bonferroni-corrected significance threshold	N									Exploratory
33	1198	Chi square test	Osteonecrosis	AVN		KLF1:c.*178A > G	KLF1	GG vs GA vs AA							0.172	<.007 is Bonferroni-corrected significance threshold	N									Exploratory
33	1199	Chi square test	Osteonecrosis	AVN		rs2072596	KLF1	CT	TT						0.583	<.007 is Bonferroni-corrected significance threshold	N									Exploratory
33	1200	Chi square test	Osteonecrosis	AVN		rs2072597	KLF1	CC vs CT vs TT							0.971	<.007 is Bonferroni-corrected significance threshold	N									Exploratory
33	1201	Chi square test	Osteonecrosis	AVN		rs3817621	KLF1	GG vs CG vs CC							0.757	<.007 is Bonferroni-corrected significance threshold	N									Exploratory
33	1202	Chi square test	Hyperbilirubinemia, cholelithiasis, cholecystitis, or cholecystectomy	Cholelithiasis		rs7482144	Extended beta globin locus	TT vs CT vs CC							0.035	<.007 is Bonferroni-corrected significance threshold	N									Exploratory
33	1203	Chi square test	Hyperbilirubinemia, cholelithiasis, cholecystitis, or cholecystectomy	Cholelithiasis		KLF1:c. -304 G > C	KLF1	GC	GG						0.035	<.007 is Bonferroni-corrected significance threshold	N									Exploratory
33	1204	Chi square test	Hyperbilirubinemia, cholelithiasis, cholecystitis, or cholecystectomy	Cholelithiasis		KLF1:c.*141A > G	KLF1	AG	AA						0.442	<.007 is Bonferroni-corrected significance threshold	N									Exploratory
33	1205	Chi square test	Hyperbilirubinemia, cholelithiasis, cholecystitis, or cholecystectomy	Cholelithiasis		KLF1:c.*178A > G	KLF1	GG vs GA vs AA							0.525	<.007 is Bonferroni-corrected significance threshold	N									Exploratory
33	1206	Chi square test	Hyperbilirubinemia, cholelithiasis, cholecystitis, or cholecystectomy	Cholelithiasis		rs2072596	KLF1	CT	TT						0.538	<.007 is Bonferroni-corrected significance threshold	N									Exploratory
33	1207	Chi square test	Hyperbilirubinemia, cholelithiasis, cholecystitis, or cholecystectomy	Cholelithiasis		rs2072597	KLF1	CC vs CT vs TT							0.869	<.007 is Bonferroni-corrected significance threshold	N									Exploratory
33	1208	Chi square test	Hyperbilirubinemia, cholelithiasis, cholecystitis, or cholecystectomy	Cholelithiasis		rs3817621	KLF1	GG vs CG vs CC							0.983	<.007 is Bonferroni-corrected significance threshold	N									Exploratory
33	1209	unclear	Anemia	Hb		rs7482144	Extended beta globin locus	TT vs CT vs CC							0.527	<.007 is Bonferroni-corrected significance threshold	N									Exploratory
33	1210	unclear	General or mixed measurement of SCD severity	Hb		KLF1:c. -304 G > C	KLF1	GC	GG						0.963	<.007 is Bonferroni-corrected significance threshold	N									Exploratory
33	1211	unclear	Anemia	Hb		KLF1:c.*141A > G	KLF1	AG	AA						0.59	<.007 is Bonferroni-corrected significance threshold	N									Exploratory
33	1212	unclear	Anemia	Hb		KLF1:c.*178A > G	KLF1	GG vs GA vs AA							0.973	<.007 is Bonferroni-corrected significance threshold	N									Exploratory
33	1213	unclear	Anemia	Hb		rs2072596	KLF1	CT	TT						0.047	<.007 is Bonferroni-corrected significance threshold	N									Exploratory
33	1214	unclear	Anemia	Hb		rs2072597	KLF1	CC vs CT vs TT							0.445	<.007 is Bonferroni-corrected significance threshold	N									Exploratory
33	1215	unclear	Anemia	Hb		rs3817621	KLF1	GG vs CG vs CC							0.736	<.007 is Bonferroni-corrected significance threshold	N									Exploratory
33	1216	unclear	HbF	Hb F		rs7482144	Extended beta globin locus	TT vs CT vs CC							0.173	<.007 is Bonferroni-corrected significance threshold	N									Exploratory
33	1217	unclear	HbF	Hb F		KLF1:c. -304 G > C	KLF1	GC	GG						0.454	<.007 is Bonferroni-corrected significance threshold	N									Exploratory
33	1218	unclear	HbF	Hb F		KLF1:c.*141A > G	KLF1	AG	AA						0.831	<.007 is Bonferroni-corrected significance threshold	N									Exploratory
33	1219	unclear	HbF	Hb F		KLF1:c.*178A > G	KLF1	GG vs GA vs AA							0.864	<.007 is Bonferroni-corrected significance threshold	N									Exploratory
33	1220	unclear	HbF	Hb F		rs2072596	KLF1	CT	TT						0.608	<.007 is Bonferroni-corrected significance threshold	N									Exploratory
33	1221	unclear	HbF	Hb F		rs2072597	KLF1	CC vs CT vs TT							0.051	<.007 is Bonferroni-corrected significance threshold	N									Exploratory
33	1222	unclear	HbF	Hb F		rs3817621	KLF1	GG vs CG vs CC							0.294	<.007 is Bonferroni-corrected significance threshold	N									Exploratory
33	1223	unclear	Other hematologic parameter	Hb S		rs7482144	Extended beta globin locus	TT vs CT vs CC							0.446	<.007 is Bonferroni-corrected significance threshold	N									Exploratory
33	1224	unclear	Other hematologic parameter	Hb S		KLF1:c. -304 G > C	KLF1	GC	GG						0.234	<.007 is Bonferroni-corrected significance threshold	N									Exploratory
33	1225	unclear	Other hematologic parameter	Hb S		KLF1:c.*141A > G	KLF1	AG	AA						0.218	<.007 is Bonferroni-corrected significance threshold	N									Exploratory
33	1226	unclear	Other hematologic parameter	Hb S		KLF1:c.*178A > G	KLF1	GG vs GA vs AA							0.929	<.007 is Bonferroni-corrected significance threshold	N									Exploratory
33	1227	unclear	Other hematologic parameter	Hb S		rs2072596	KLF1	CT	TT						0.997	<.007 is Bonferroni-corrected significance threshold	N									Exploratory
33	1228	unclear	Other hematologic parameter	Hb S		rs2072597	KLF1	CC vs CT vs TT			+? (CC has higher HbS)				0.001	<.007 is Bonferroni-corrected significance threshold	S									Exploratory
33	1229	unclear	Other hematologic parameter	Hb S		rs3817621	KLF1	GG vs CG vs CC							0.106	<.007 is Bonferroni-corrected significance threshold	N									Exploratory
33	1230	Chi square test	Other chronic phenotype	Hepatomegaly		rs7482144	Extended beta globin locus	TT vs CT vs CC							0.19	<.007 is Bonferroni-corrected significance threshold	N									Exploratory
33	1231	Chi square test	Other chronic phenotype	Hepatomegaly		KLF1:c. -304 G > C	KLF1	GC	GG						0.071	<.007 is Bonferroni-corrected significance threshold	N									Exploratory
33	1232	Chi square test	Other chronic phenotype	Hepatomegaly		KLF1:c.*141A > G	KLF1	AG	AA						0.065	<.007 is Bonferroni-corrected significance threshold	N									Exploratory
33	1233	Chi square test	Other chronic phenotype	Hepatomegaly		KLF1:c.*178A > G	KLF1	GG vs GA vs AA							0.936	<.007 is Bonferroni-corrected significance threshold	N									Exploratory
33	1234	Chi square test	Other chronic phenotype	Hepatomegaly		rs2072596	KLF1	CT	TT						0.734	<.007 is Bonferroni-corrected significance threshold	N									Exploratory
33	1235	Chi square test	Other chronic phenotype	Hepatomegaly		rs2072597	KLF1	CC vs CT vs TT							0.295	<.007 is Bonferroni-corrected significance threshold	N									Exploratory
33	1236	Chi square test	Other chronic phenotype	Hepatomegaly		rs3817621	KLF1	GG vs CG vs CC							0.307	<.007 is Bonferroni-corrected significance threshold	N									Exploratory
33	1237	Chi square test	General or mixed measurement of SCD severity	Hospital admissions per year (0 vs 0.1-0.5 vs >0.5)		rs7482144	Extended beta globin locus	TT vs CT vs CC							0.48	<.007 is Bonferroni-corrected significance threshold	N									Exploratory
33	1238	Chi square test	General or mixed measurement of SCD severity	Hospital admissions per year (0 vs 0.1-0.5 vs >0.5)		KLF1:c. -304 G > C	KLF1	GC	GG						0.642	<.007 is Bonferroni-corrected significance threshold	N									Exploratory
33	1239	Chi square test	General or mixed measurement of SCD severity	Hospital admissions per year (0 vs 0.1-0.5 vs >0.5)		KLF1:c.*141A > G	KLF1	AG	AA						0.172	<.007 is Bonferroni-corrected significance threshold	N									Exploratory
33	1240	Chi square test	General or mixed measurement of SCD severity	Hospital admissions per year (0 vs 0.1-0.5 vs >0.5)		KLF1:c.*178A > G	KLF1	GG vs GA vs AA							0.287	<.007 is Bonferroni-corrected significance threshold	N									Exploratory
33	1241	Chi square test	General or mixed measurement of SCD severity	Hospital admissions per year (0 vs 0.1-0.5 vs >0.5)		rs2072596	KLF1	CT	TT						0.502	<.007 is Bonferroni-corrected significance threshold	N									Exploratory
33	1242	Chi square test	General or mixed measurement of SCD severity	Hospital admissions per year (0 vs 0.1-0.5 vs >0.5)		rs2072597	KLF1	CC vs CT vs TT							0.954	<.007 is Bonferroni-corrected significance threshold	N									Exploratory
33	1243	Chi square test	General or mixed measurement of SCD severity	Hospital admissions per year (0 vs 0.1-0.5 vs >0.5)		rs3817621	KLF1	GG vs CG vs CC							0.015	<.007 is Bonferroni-corrected significance threshold	N									Exploratory
33	1244	Chi square test	Leg ulcers	Leg ulcer		rs7482144	Extended beta globin locus	TT vs CT vs CC							0.143	<.007 is Bonferroni-corrected significance threshold	N									Exploratory
33	1245	Chi square test	Leg ulcers	Leg ulcer		KLF1:c. -304 G > C	KLF1	GC	GG						0.764	<.007 is Bonferroni-corrected significance threshold	N									Exploratory
33	1246	Chi square test	Leg ulcers	Leg ulcer		KLF1:c.*141A > G	KLF1	AG	AA						0.398	<.007 is Bonferroni-corrected significance threshold	N									Exploratory
33	1247	Chi square test	Leg ulcers	Leg ulcer		KLF1:c.*178A > G	KLF1	GG vs GA vs AA							0.468	<.007 is Bonferroni-corrected significance threshold	N									Exploratory
33	1248	Chi square test	Leg ulcers	Leg ulcer		rs2072596	KLF1	CT	TT						0.498	<.007 is Bonferroni-corrected significance threshold	N									Exploratory
33	1249	Chi square test	Leg ulcers	Leg ulcer		rs2072597	KLF1	CC vs CT vs TT							0.202	<.007 is Bonferroni-corrected significance threshold	N									Exploratory
33	1250	Chi square test	Leg ulcers	Leg ulcer		rs3817621	KLF1	GG vs CG vs CC							0.472	<.007 is Bonferroni-corrected significance threshold	N									Exploratory
33	1251	Chi square test	Acute pain episode	Pain episodes per year (>/= <1 vs 1-1.9 vs 2)		rs7482144	Extended beta globin locus	TT vs CT vs CC		118	-? (TT with fewer pain episodes)				0.004	<.007 is Bonferroni-corrected significance threshold	S									Exploratory
33	1252	Chi square test	Acute pain episode	Pain episodes per year (>/= <1 vs 1-1.9 vs 2)		KLF1:c. -304 G > C	KLF1	GC	GG						0.276	<.007 is Bonferroni-corrected significance threshold	N									Exploratory
33	1253	Chi square test	Acute pain episode	Pain episodes per year (>/= <1 vs 1-1.9 vs 2)		KLF1:c.*141A > G	KLF1	AG	AA						0.648	<.007 is Bonferroni-corrected significance threshold	N									Exploratory
33	1254	Chi square test	Acute pain episode	Pain episodes per year (>/= <1 vs 1-1.9 vs 2)		KLF1:c.*178A > G	KLF1	GG vs GA vs AA							0.786	<.007 is Bonferroni-corrected significance threshold	N									Exploratory
33	1255	Chi square test	Acute pain episode	Pain episodes per year (>/= <1 vs 1-1.9 vs 2)		rs2072596	KLF1	CT	TT						0.656	<.007 is Bonferroni-corrected significance threshold	N									Exploratory
33	1256	Chi square test	Acute pain episode	Pain episodes per year (>/= <1 vs 1-1.9 vs 2)		rs2072597	KLF1	CC vs CT vs TT							0.783	<.007 is Bonferroni-corrected significance threshold	N									Exploratory
33	1257	Chi square test	Acute pain episode	Pain episodes per year (>/= <1 vs 1-1.9 vs 2)		rs3817621	KLF1	GG vs CG vs CC							0.919	<.007 is Bonferroni-corrected significance threshold	N									Exploratory
33	1258	Chi square test	Splenic dysfunction	Splenomegaly		rs7482144	Extended beta globin locus	TT vs CT vs CC							0.711	<.007 is Bonferroni-corrected significance threshold	N									Exploratory
33	1259	Chi square test	Splenic dysfunction	Splenomegaly		KLF1:c. -304 G > C	KLF1	GC	GG						0.013	<.007 is Bonferroni-corrected significance threshold	N									Exploratory
33	1260	Chi square test	Splenic dysfunction	Splenomegaly		KLF1:c.*141A > G	KLF1	AG	AA						0.605	<.007 is Bonferroni-corrected significance threshold	N									Exploratory
33	1261	Chi square test	Splenic dysfunction	Splenomegaly		KLF1:c.*178A > G	KLF1	GG vs GA vs AA							0.334	<.007 is Bonferroni-corrected significance threshold	N									Exploratory
33	1262	Chi square test	Splenic dysfunction	Splenomegaly		rs2072596	KLF1	CT	TT						0.644	<.007 is Bonferroni-corrected significance threshold	N									Exploratory
33	1263	Chi square test	Splenic dysfunction	Splenomegaly		rs2072597	KLF1	CC vs CT vs TT							0.327	<.007 is Bonferroni-corrected significance threshold	N									Exploratory
33	1264	Chi square test	Splenic dysfunction	Splenomegaly		rs3817621	KLF1	GG vs CG vs CC							0.586	<.007 is Bonferroni-corrected significance threshold	N									Exploratory
33	1265	Chi square test	Anemia	Transfusion requirement per year (0 vs 0.1-0.9 vs >1)		rs7482144	Extended beta globin locus	TT vs CT vs CC							0.045	<.007 is Bonferroni-corrected significance threshold	N									Exploratory
33	1266	Chi square test	Anemia	Transfusion requirement per year (0 vs 0.1-0.9 vs >1)		KLF1:c. -304 G > C	KLF1	GC	GG						0.869	<.007 is Bonferroni-corrected significance threshold	N									Exploratory
33	1267	Chi square test	Anemia	Transfusion requirement per year (0 vs 0.1-0.9 vs >1)		KLF1:c.*141A > G	KLF1	AG	AA						0.536	<.007 is Bonferroni-corrected significance threshold	N									Exploratory
33	1268	Chi square test	Anemia	Transfusion requirement per year (0 vs 0.1-0.9 vs >1)		KLF1:c.*178A > G	KLF1	GG vs GA vs AA							0.64	<.007 is Bonferroni-corrected significance threshold	N									Exploratory
33	1269	Chi square test	Anemia	Transfusion requirement per year (0 vs 0.1-0.9 vs >1)		rs2072596	KLF1	CT	TT						0.544	<.007 is Bonferroni-corrected significance threshold	N									Exploratory
33	1270	Chi square test	Anemia	Transfusion requirement per year (0 vs 0.1-0.9 vs >1)		rs2072597	KLF1	CC vs CT vs TT							0.114	<.007 is Bonferroni-corrected significance threshold	N									Exploratory
33	1271	Chi square test	Anemia	Transfusion requirement per year (0 vs 0.1-0.9 vs >1)		rs3817621	KLF1	GG vs CG vs CC							0.284	<.007 is Bonferroni-corrected significance threshold	N									Exploratory
33	1272	Chi square test	Acute pain episode	VOC per year (0 vs 0.1-1 vs >1 per year)		rs7482144	Extended beta globin locus	TT vs CT vs CC							0.265	<.007 is Bonferroni-corrected significance threshold	N									Exploratory
33	1273	Chi square test	Acute pain episode	VOC per year (0 vs 0.1-1 vs >1 per year)		KLF1:c. -304 G > C	KLF1	GC	GG						0.081	<.007 is Bonferroni-corrected significance threshold	N									Exploratory
33	1274	Chi square test	Acute pain episode	VOC per year (0 vs 0.1-1 vs >1 per year)		KLF1:c.*141A > G	KLF1	AG	AA						0.251	<.007 is Bonferroni-corrected significance threshold	N									Exploratory
33	1275	Chi square test	Acute pain episode	VOC per year (0 vs 0.1-1 vs >1 per year)		KLF1:c.*178A > G	KLF1	GG vs GA vs AA							0.795	<.007 is Bonferroni-corrected significance threshold	N									Exploratory
33	1276	Chi square test	Acute pain episode	VOC per year (0 vs 0.1-1 vs >1 per year)		rs2072596	KLF1	CT	TT						0.566	<.007 is Bonferroni-corrected significance threshold	N									Exploratory
33	1277	Chi square test	Acute pain episode	VOC per year (0 vs 0.1-1 vs >1 per year)		rs2072597	KLF1	CC vs CT vs TT							0.518	<.007 is Bonferroni-corrected significance threshold	N									Exploratory
33	1278	Chi square test	Acute pain episode	VOC per year (0 vs 0.1-1 vs >1 per year)		rs3817621	KLF1	GG vs CG vs CC							0.778	<.007 is Bonferroni-corrected significance threshold	N									Exploratory
34	1279	unclear	Cerebrovascular disease	Silent cerebral infarcts	unclear	Alpha-thal	Alpha globin	-𝛼/𝛼𝛼 or -𝛼/-𝛼	𝛼𝛼/𝛼𝛼	333		HR = 0.74		(0.56, 0.96)	0.026		N									Exploratory
34	1280	unclear	Cerebrovascular disease	Silent cerebral infarcts	unclear	Alpha-thal	Alpha globin	-𝛼/𝛼𝛼 or -𝛼/-𝛼	𝛼𝛼/𝛼𝛼	409		HR = 0.77		(0.6, 0.99)	0.038		N									Exploratory
34	1281	unclear	Cerebrovascular disease	Silent cerebral infarcts	unclear	Alpha-thal	Alpha globin	-𝛼/𝛼𝛼 or -𝛼/-𝛼	𝛼𝛼/𝛼𝛼	76		HR = 0.91		(0.50, 1.7)	0.774		N									Exploratory
34	1282	Linear mixed model with GRM	Cerebrovascular disease	Silent cerebral infarcts	age at outcome, sex, sickle genotype, alpha-thal	rs10142478	TOX4	C	A	403		0.25			2.76e-06		N									Meta
34	1283	Linear mixed model with GRM	Cerebrovascular disease	Silent cerebral infarcts	age at outcome, sex, sickle genotype, alpha-thal	rs1041163	VCAM1			403		1.08			0.675		N									Exploratory
34	1284	Linear mixed model with GRM	Cerebrovascular disease	Silent cerebral infarcts	age at outcome, sex, sickle genotype, alpha-thal	rs11886868	BCL11A			403		0.83			0.215		N									Exploratory
34	1285	Linear mixed model with GRM	Cerebrovascular disease	Silent cerebral infarcts	age at outcome, sex, sickle genotype, alpha-thal	rs1427407	BCL11A			403		0.8			0.159		N									Exploratory
34	1286	Linear mixed model with GRM	Cerebrovascular disease	Silent cerebral infarcts	age at outcome, sex, sickle genotype, alpha-thal	rs1557759	CHSY3	A	G	403		0.44			1.88e-06		N									Meta
34	1287	Linear mixed model with GRM	Cerebrovascular disease	Silent cerebral infarcts	age at outcome, sex, sickle genotype, alpha-thal	rs201658643	LOC105373012<>LOC441996	GTA	G	403		2.08			2.34e-06		N									Meta
34	1288	Linear mixed model with GRM	Cerebrovascular disease	Silent cerebral infarcts	age at outcome, sex, sickle genotype, alpha-thal	rs2250806	PRKACB	GTA	A	403		0.51			2.88e-06		N									Meta
34	1289	Linear mixed model with GRM	Cerebrovascular disease	Silent cerebral infarcts	age at outcome, sex, sickle genotype, alpha-thal	rs2357790	CACNB2			403		0.79			0.081		N									Exploratory
34	1290	Linear mixed model with GRM	Cerebrovascular disease	Silent cerebral infarcts	age at outcome, sex, sickle genotype, alpha-thal	rs3750882	FRMD4A			403		1.12			0.456		N									Exploratory
34	1291	Linear mixed model with GRM	Cerebrovascular disease	Silent cerebral infarcts	age at outcome, sex, sickle genotype, alpha-thal	rs4275799	ADAM10			403		0.91			0.563		N									Exploratory
34	1292	Linear mixed model with GRM	Cerebrovascular disease	Silent cerebral infarcts	age at outcome, sex, sickle genotype, alpha-thal	rs6545816	BCL11A			403		1.1			0.529		N									Exploratory
34	1293	Linear mixed model with GRM	Cerebrovascular disease	Silent cerebral infarcts	age at outcome, sex, sickle genotype, alpha-thal	rs6545816-rs1427407-rs66650371-rs7482144	Extended beta globin locus/BCL11A/HBS1L<>MYB			403		1.36			0.466		N									Exploratory
34	1294	Linear mixed model with GRM	Cerebrovascular disease	Silent cerebral infarcts	age at outcome, sex, sickle genotype, alpha-thal	rs66650371	HBS1L<>MYB			403		0.87			0.674		N									Exploratory
34	1295	Linear mixed model with GRM	Cerebrovascular disease	Silent cerebral infarcts	age at outcome, sex, sickle genotype, alpha-thal	rs6930487	PHACTR2	A	G	403		1.94			1.96e-06		N									Meta
34	1296	Linear mixed model with GRM	Cerebrovascular disease	Silent cerebral infarcts	age at outcome, sex, sickle genotype, alpha-thal	rs887614	NOM1			403		0.99			0.944		N									Exploratory
34	1297	Linear mixed model with GRM	Cerebrovascular disease	Silent cerebral infarcts	age at outcome, sex, sickle genotype, alpha-thal	rs9376090	HBS1L<>MYB			403		1.88			0.347		N									Exploratory
34	1298	Linear mixed model with GRM	Cerebrovascular disease	Silent cerebral infarcts	age at outcome, sex, sickle genotype, alpha-thal	rs9389269	HBS1L<>MYB			403		1.14			0.714		N									Exploratory
34	1299	Linear mixed model with GRM	Cerebrovascular disease	Silent cerebral infarcts	age at outcome, sex, sickle genotype, alpha-thal	rs9399137	HBS1L<>MYB			403		0.87			0.674		N									Exploratory
34	1300	Linear mixed model with GRM	Cerebrovascular disease	Silent cerebral infarcts	age at outcome, sex, sickle genotype, alpha-thal	rs9402686	HBS1L<>MYB			403		1.2			0.592		N									Exploratory
34	1301	Linear mixed model with GRM	Cerebrovascular disease	Silent cerebral infarcts	age at outcome, sex, sickle genotype, alpha-thal	rs9494142	HBS1L<>MYB			403		0.91			0.684		N									Exploratory
34	1302	Linear mixed model with GRM	Cerebrovascular disease	Silent cerebral infarcts	age at outcome, sex, sickle genotype, alpha-thal	rs9494145	HBS1L<>MYB			403		1.01			0.98		N									Exploratory
34	1303	Linear mixed model with GRM	Cerebrovascular disease	Silent cerebral infarcts - HbSS only	age at outcome, sex, sickle genotype, alpha-thal	rs1041163	VCAM1			unclear		1.19			0.413		N									Exploratory
34	1304	Linear mixed model with GRM	Cerebrovascular disease	Silent cerebral infarcts - HbSS only	age at outcome, sex, sickle genotype, alpha-thal	rs11886868	BCL11A			unclear		0.89			0.508		N									Exploratory
34	1305	Linear mixed model with GRM	Cerebrovascular disease	Silent cerebral infarcts - HbSS only	age at outcome, sex, sickle genotype, alpha-thal	rs1427407	BCL11A			unclear		0.85			0.374		N									Exploratory
34	1306	Linear mixed model with GRM	Cerebrovascular disease	Silent cerebral infarcts - HbSS only	age at outcome, sex, sickle genotype, alpha-thal	rs2357790	CACNB2			unclear		0.76			0.073		N									Exploratory
34	1307	Linear mixed model with GRM	Cerebrovascular disease	Silent cerebral infarcts - HbSS only	age at outcome, sex, sickle genotype, alpha-thal	rs3750882	FRMD4A			unclear		1.07			0.705		N									Exploratory
34	1308	Linear mixed model with GRM	Cerebrovascular disease	Silent cerebral infarcts - HbSS only	age at outcome, sex, sickle genotype, alpha-thal	rs4275799	ADAM10			unclear		0.89			0.511		N									Exploratory
34	1309	Linear mixed model with GRM	Cerebrovascular disease	Silent cerebral infarcts - HbSS only	age at outcome, sex, sickle genotype, alpha-thal	rs6545816	BCL11A			unclear		1.04			0.791		N									Exploratory
34	1310	Linear mixed model with GRM	Cerebrovascular disease	Silent cerebral infarcts - HbSS only	age at outcome, sex, sickle genotype, alpha-thal	rs6545816-rs1427407-rs66650371-rs7482144	Extended beta globin locus/BCL11A/HBS1L<>MYB			unclear		1.08			0.487		N									Exploratory
34	1311	Linear mixed model with GRM	Cerebrovascular disease	Silent cerebral infarcts - HbSS only	age at outcome, sex, sickle genotype, alpha-thal	rs66650371	HBS1L<>MYB			unclear		0.89			0.755		N									Exploratory
34	1312	Linear mixed model with GRM	Cerebrovascular disease	Silent cerebral infarcts - HbSS only	age at outcome, sex, sickle genotype, alpha-thal	rs887614	NOM1			unclear		1.02			0.919		N									Exploratory
34	1313	Linear mixed model with GRM	Cerebrovascular disease	Silent cerebral infarcts - HbSS only	age at outcome, sex, sickle genotype, alpha-thal	rs9376090	HBS1L<>MYB			unclear		2.31			0.275		N									Exploratory
34	1314	Linear mixed model with GRM	Cerebrovascular disease	Silent cerebral infarcts - HbSS only	age at outcome, sex, sickle genotype, alpha-thal	rs9389269	HBS1L<>MYB			unclear		1.18			0.664		N									Exploratory
34	1315	Linear mixed model with GRM	Cerebrovascular disease	Silent cerebral infarcts - HbSS only	age at outcome, sex, sickle genotype, alpha-thal	rs9399137	HBS1L<>MYB			unclear		0.89			0.755		N									Exploratory
34	1316	Linear mixed model with GRM	Cerebrovascular disease	Silent cerebral infarcts - HbSS only	age at outcome, sex, sickle genotype, alpha-thal	rs9402686	HBS1L<>MYB			unclear		1.25			0.549		N									Exploratory
34	1317	Linear mixed model with GRM	Cerebrovascular disease	Silent cerebral infarcts - HbSS only	age at outcome, sex, sickle genotype, alpha-thal	rs9494142	HBS1L<>MYB			unclear		0.91			0.722		N									Exploratory
34	1318	Linear mixed model with GRM	Cerebrovascular disease	Silent cerebral infarcts - HbSS only	age at outcome, sex, sickle genotype, alpha-thal	rs9494145	HBS1L<>MYB			unclear		1.22			0.593		N									Exploratory
35	1319	unclear	Kidney dysfunction	CKD	age, sex, SCD genotype, population structure	rs10951509	ELMO1			299		0.71				0.089	N									Exploratory
35	1320	unclear	Hemolysis	hemoglobinuria	age, sex, SCD genotype, population structure	rs11216132	APOA1			299		0.39				0.055	N									Exploratory
35	1321	unclear	Kidney dysfunction	urine albumin concentration	age, sex, SCD genotype, population structure	rs10951509	ELMO1			299	-0.39					0.048	S									Exploratory
36	1322	Fisher exact test	Anemia	ANEMIA vs other - alpha-thal only		rs7482144+rs1427407+rs28384513	Extended beta globin locus/BCL11A/HBS1L<>MYB	unclear	unclear	70					0.52		N									Exploratory
36	1323	Fisher exact test	Anemia	ANEMIA vs other - non-alpha-thal only		rs7482144+rs1427407+rs28384513	Extended beta globin locus/BCL11A/HBS1L<>MYB	unclear	unclear	88					1		N									Exploratory
36	1324	Fisher exact test	General or mixed measurement of SCD severity	FREE vs other - alpha-thal only		rs7482144+rs1427407+rs28384513	Extended beta globin locus/BCL11A/HBS1L<>MYB	unclear	unclear	70					0.56		N									Exploratory
36	1325	Fisher exact test	General or mixed measurement of SCD severity	FREE vs other - non-alpha-thal only		rs7482144+rs1427407+rs28384513	Extended beta globin locus/BCL11A/HBS1L<>MYB	unclear	unclear	88					0.52		N									Exploratory
36	1326	Fisher exact test	Cerebrovascular disease	VASC vs other - alpha-thal only		rs7482144+rs1427407+rs28384513	Extended beta globin locus/BCL11A/HBS1L<>MYB	unclear	unclear	70		VASC lower than other groups?			0.02		S									Exploratory
36	1327	Fisher exact test	Cerebrovascular disease	VASC vs other - non-alpha-thal only		rs7482144+rs1427407+rs28384513	Extended beta globin locus/BCL11A/HBS1L<>MYB	unclear	unclear	88					0.83		N									Exploratory
36	1328	Fisher exact test	Acute pain episode	VOC vs other - alpha-thal only		rs7482144+rs1427407+rs28384513	Extended beta globin locus/BCL11A/HBS1L<>MYB	unclear	unclear	70					1		N									Exploratory
36	1329	Fisher exact test	Acute pain episode	VOC vs other - non-alpha-thal only		rs7482144+rs1427407+rs28384513	Extended beta globin locus/BCL11A/HBS1L<>MYB	unclear	unclear	88					0.84		N									Exploratory
36	1330	unclear	General or mixed measurement of SCD severity	VOC vs VASC vs ANEMIA vs FREE (unclear if it is one test comparing all four groups or some sub-tests)		Alpha-thal	Alpha globin	-𝛼?	𝛼?	310		increased in VOC? Lower in VASC?			<0.001		S									Exploratory
37	1331	Mann-Whitney U test	Other parameter or biomarker	AAT, mg/dL		rs2038931	TGFBR3	AG or AA	GG	175					0.859		N									Exploratory
37	1332	Mann-Whitney U test	Other parameter or biomarker	AAT, mg/dL		rs2765888	TGFBR3	TC or TT	CC	175					0.886		N									Exploratory
37	1333	Mann-Whitney U test	Other parameter or biomarker	AAT, mg/dL		rs2765888-rs284875-rs2038931	TGFBR3	CGG	non-CGG	175					0.566		N									Exploratory
37	1334	Mann-Whitney U test	Other parameter or biomarker	AAT, mg/dL		rs284875	TGFBR3	AG or AA	GG	175					0.444		N									Exploratory
37	1335	Mann-Whitney U test	Other parameter or biomarker	AAT, mg/dL		rs284875-rs2038931	TGFBR3	GG	non-GG	175					0.984		N									Exploratory
37	1336	Chi-square	ACS, pneumonia, or respiratory infection	Acute chest syndrome		rs2038931	TGFBR3	AG or AA	GG	175					0.495		N									Exploratory
37	1337	Chi-square	ACS, pneumonia, or respiratory infection	Acute chest syndrome		rs2765888	TGFBR3	TC or TT	CC	175					0.485		N									Exploratory
37	1338	chi-square test	ACS, pneumonia, or respiratory infection	Acute chest syndrome		rs2765888-rs284875-rs2038931	TGFBR3	CGG	non-CGG	175					0.44		N									Exploratory
37	1339	Chi-square	ACS, pneumonia, or respiratory infection	Acute chest syndrome		rs284875	TGFBR3	AG or AA	GG	175					0.791		N									Exploratory
37	1340	chi-square test	ACS, pneumonia, or respiratory infection	Acute chest syndrome		rs284875-rs2038931	TGFBR3	GG	non-GG	175					0.529		N									Exploratory
37	1341	independent t-test	Other parameter or biomarker	Albumin, g/dL		rs2038931	TGFBR3	AG or AA	GG	175					0.066		N									Exploratory
37	1342	independent t-test	Other parameter or biomarker	Albumin, g/dL		rs2765888	TGFBR3	TC or TT	CC	175					0.237		N									Exploratory
37	1343	Independent t-test	Other parameter or biomarker	Albumin, g/dL		rs2765888-rs284875-rs2038931	TGFBR3	CGG	non-CGG	175					0.625		N									Exploratory
37	1344	Mann-Whitney U test	Other parameter or biomarker	Albumin, g/dL		rs284875	TGFBR3	AG or AA	GG	175					0.858		N									Exploratory
37	1345	Mann-Whitney U test	Other parameter or biomarker	Albumin, g/dL		rs284875-rs2038931	TGFBR3	GG	non-GG	175					0.158		N									Exploratory
37	1346	independent t-test	Other parameter or biomarker	Albumin/globulin ratio		rs2038931	TGFBR3	AG or AA	GG	175					0.381		N									Exploratory
37	1347	independent t-test	Other parameter or biomarker	Albumin/globulin ratio		rs2765888	TGFBR3	TC or TT	CC	175					0.679		N									Exploratory
37	1348	Independent t-test	Other parameter or biomarker	Albumin/globulin ratio		rs2765888-rs284875-rs2038931	TGFBR3	CGG	non-CGG	175					0.059		N									Exploratory
37	1349	independent t-test	Other parameter or biomarker	Albumin/globulin ratio		rs284875	TGFBR3	AG or AA	GG	175					0.442		N									Exploratory
37	1350	Independent t-test	Other parameter or biomarker	Albumin/globulin ratio		rs284875-rs2038931	TGFBR3	GG	non-GG	175					0.147		N									Exploratory
37	1351	Mann-Whitney U test	Other parameter or biomarker	ALT, U/L		rs2038931	TGFBR3	AG or AA	GG	175					0.784		N									Exploratory
37	1352	Mann-Whitney U test	Other parameter or biomarker	ALT, U/L		rs2765888	TGFBR3	TC or TT	CC	175					0.213		N									Exploratory
37	1353	Mann-Whitney U test	Other parameter or biomarker	ALT, U/L		rs2765888-rs284875-rs2038931	TGFBR3	CGG	non-CGG	175					0.675		N									Exploratory
37	1354	Mann-Whitney U test	Other parameter or biomarker	ALT, U/L		rs284875	TGFBR3	AG or AA	GG	175					0.841		N									Exploratory
37	1355	Mann-Whitney U test	Other parameter or biomarker	ALT, U/L		rs284875-rs2038931	TGFBR3	GG	non-GG	175					0.326		N									Exploratory
37	1356	Mann-Whitney U test	Hemolysis	AST, U/L		rs2038931	TGFBR3	AG or AA	GG	175					0.627		N									Exploratory
37	1357	Mann-Whitney U test	Hemolysis	AST, U/L		rs2765888	TGFBR3	TC or TT	CC	175					0.418		N									Exploratory
37	1358	Mann-Whitney U test	Hemolysis	AST, U/L		rs2765888-rs284875-rs2038931	TGFBR3	CGG	non-CGG	175					0.855		N									Exploratory
37	1359	Mann-Whitney U test	Hemolysis	AST, U/L		rs284875	TGFBR3	AG or AA	GG	175					0.899		N									Exploratory
37	1360	Mann-Whitney U test	Hemolysis	AST, U/L		rs284875-rs2038931	TGFBR3	GG	non-GG	175					0.535		N									Exploratory
37	1361	Chi-square	Hyperbilirubinemia, cholelithiasis, cholecystitis, or cholecystectomy	Cholelithiasis		rs2038931	TGFBR3	AG or AA	GG	175		>1?			0.038		S									Exploratory
37	1362	Chi-square	Hyperbilirubinemia, cholelithiasis, cholecystitis, or cholecystectomy	Cholelithiasis		rs2765888	TGFBR3	TC or TT	CC	175					0.075		N									Exploratory
37	1363	chi-square test	Hyperbilirubinemia, cholelithiasis, cholecystitis, or cholecystectomy	Cholelithiasis		rs2765888-rs284875-rs2038931	TGFBR3	CGG	non-CGG	175					0.364		N									Exploratory
37	1364	Chi-square	Hyperbilirubinemia, cholelithiasis, cholecystitis, or cholecystectomy	Cholelithiasis		rs284875	TGFBR3	AG or AA	GG	175					0.465		N									Exploratory
37	1365	chi-square test	Hyperbilirubinemia, cholelithiasis, cholecystitis, or cholecystectomy	Cholelithiasis		rs284875-rs2038931	TGFBR3	GG	non-GG	175		<1?			0.015		S									Exploratory
37	1366	Mann-Whitney U test	Kidney dysfunction	Creatinine, mg/dL		rs2038931	TGFBR3	AG or AA	GG	175					0.815		N									Exploratory
37	1367	Mann-Whitney U test	Kidney dysfunction	Creatinine, mg/dL		rs2765888	TGFBR3	TC or TT	CC	175					0.147		N									Exploratory
37	1368	Mann-Whitney U test	Kidney dysfunction	Creatinine, mg/dL		rs2765888-rs284875-rs2038931	TGFBR3	CGG	non-CGG	175					0.605		N									Exploratory
37	1369	Mann-Whitney U test	Kidney dysfunction	Creatinine, mg/dL		rs284875	TGFBR3	AG or AA	GG	175					0.962		N									Exploratory
37	1370	Mann-Whitney U test	Kidney dysfunction	Creatinine, mg/dL		rs284875-rs2038931	TGFBR3	GG	non-GG	175					0.999		N									Exploratory
37	1371	Mann-Whitney U test	Other parameter or biomarker	CRP, mg/L		rs2038931	TGFBR3	AG or AA	GG	175					0.866		N									Exploratory
37	1372	Mann-Whitney U test	Other parameter or biomarker	CRP, mg/L		rs2765888	TGFBR3	TC or TT	CC	175					0.255		N									Exploratory
37	1373	Mann-Whitney U test	Other parameter or biomarker	CRP, mg/L		rs2765888-rs284875-rs2038931	TGFBR3	CGG	non-CGG	175					0.78		N									Exploratory
37	1374	Mann-Whitney U test	Other parameter or biomarker	CRP, mg/L		rs284875	TGFBR3	AG or AA	GG	175					0.24		N									Exploratory
37	1375	Mann-Whitney U test	Other parameter or biomarker	CRP, mg/L		rs284875-rs2038931	TGFBR3	GG	non-GG	175					0.73		N									Exploratory
37	1376	Mann-Whitney U test	Hyperbilirubinemia, cholelithiasis, cholecystitis, or cholecystectomy	Direct bilirubin, mg/dL		rs2038931	TGFBR3	AG or AA	GG	175					0.966		N									Exploratory
37	1377	Mann-Whitney U test	Hyperbilirubinemia, cholelithiasis, cholecystitis, or cholecystectomy	Direct bilirubin, mg/dL		rs2765888	TGFBR3	TC or TT	CC	175					0.662		N									Exploratory
37	1378	Mann-Whitney U test	Hyperbilirubinemia, cholelithiasis, cholecystitis, or cholecystectomy	Direct bilirubin, mg/dL		rs2765888-rs284875-rs2038931	TGFBR3	CGG	non-CGG	175					0.373		N									Exploratory
37	1379	Mann-Whitney U test	Hyperbilirubinemia, cholelithiasis, cholecystitis, or cholecystectomy	Direct bilirubin, mg/dL		rs284875	TGFBR3	AG or AA	GG	175					0.072		N									Exploratory
37	1380	Mann-Whitney U test	Hyperbilirubinemia, cholelithiasis, cholecystitis, or cholecystectomy	Direct bilirubin, mg/dL		rs284875-rs2038931	TGFBR3	GG	non-GG	175					0.378		N									Exploratory
37	1381	Mann-Whitney U test	Other hematologic parameter	Eosinophils, /mL		rs2038931	TGFBR3	AG or AA	GG	175					0.996		N									Exploratory
37	1382	Mann-Whitney U test	Other hematologic parameter	Eosinophils, /mL		rs2765888	TGFBR3	TC or TT	CC	175					0.984		N									Exploratory
37	1383	Mann-Whitney U test	Other hematologic parameter	Eosinophils, /mL		rs2765888-rs284875-rs2038931	TGFBR3	CGG	non-CGG	175					0.969		N									Exploratory
37	1384	Mann-Whitney U test	Other hematologic parameter	Eosinophils, /mL		rs284875	TGFBR3	AG or AA	GG	175					0.671		N									Exploratory
37	1385	Mann-Whitney U test	Other hematologic parameter	Eosinophils, /mL		rs284875-rs2038931	TGFBR3	GG	non-GG	175					0.862		N									Exploratory
37	1386	Mann-Whitney U test	Iron overload	Ferritin, ηg/mL		rs2038931	TGFBR3	AG or AA	GG	175					0.082		N									Exploratory
37	1387	Mann-Whitney U test	Iron overload	Ferritin, ηg/mL		rs2765888	TGFBR3	TC or TT	CC	175					0.221		N									Exploratory
37	1388	Mann-Whitney U test	Iron overload	Ferritin, ηg/mL		rs2765888-rs284875-rs2038931	TGFBR3	CGG	non-CGG	175					0.931		N									Exploratory
37	1389	Mann-Whitney U test	Iron overload	Ferritin, ηg/mL		rs284875	TGFBR3	AG or AA	GG	175					0.272		N									Exploratory
37	1390	Mann-Whitney U test	Iron overload	Ferritin, ηg/mL		rs284875-rs2038931	TGFBR3	GG	non-GG	175					0.44		N									Exploratory
37	1391	Mann-Whitney U test	HbF	Fetal hemoglobin, %		rs2038931	TGFBR3	AG or AA	GG	175					0.486		N									Exploratory
37	1392	Mann-Whitney U test	HbF	Fetal hemoglobin, %		rs2765888	TGFBR3	TC or TT	CC	175					0.217		N									Exploratory
37	1393	Mann-Whitney U test	HbF	Fetal hemoglobin, %		rs2765888-rs284875-rs2038931	TGFBR3	CGG	non-CGG	175					0.331		N									Exploratory
37	1394	Mann-Whitney U test	HbF	Fetal hemoglobin, %		rs284875	TGFBR3	AG or AA	GG	175					0.344		N									Exploratory
37	1395	Mann-Whitney U test	HbF	Fetal hemoglobin, %		rs284875-rs2038931	TGFBR3	GG	non-GG	175					0.688		N									Exploratory
37	1396	Mann-Whitney U test	Other parameter or biomarker	Globulin, g/dL		rs2038931	TGFBR3	AG or AA	GG	175					0.078		N									Exploratory
37	1397	Mann-Whitney U test	Other parameter or biomarker	Globulin, g/dL		rs2765888	TGFBR3	TC or TT	CC	175					0.912		N									Exploratory
37	1398	Mann-Whitney U test	Other parameter or biomarker	Globulin, g/dL		rs2765888-rs284875-rs2038931	TGFBR3	CGG	non-CGG	175					0.022		S									Exploratory
37	1399	Mann-Whitney U test	Other parameter or biomarker	Globulin, g/dL		rs284875	TGFBR3	AG or AA	GG	175					0.437		N									Exploratory
37	1400	Mann-Whitney U test	Other parameter or biomarker	Globulin, g/dL		rs284875-rs2038931	TGFBR3	GG	non-GG	175	+?				0.046		S									Exploratory
37	1401	Mann-Whitney U test	Other parameter or biomarker	HDL-C, mg/dL		rs2038931	TGFBR3	AG or AA	GG	175					0.121		N									Exploratory
37	1402	independent t-test	Other parameter or biomarker	HDL-C, mg/dL		rs2765888	TGFBR3	TC or TT	CC	175					0.789		N									Exploratory
37	1403	Independent t-test	Other parameter or biomarker	HDL-C, mg/dL		rs2765888-rs284875-rs2038931	TGFBR3	CGG	non-CGG	175					0.645		N									Exploratory
37	1404	independent t-test	Other parameter or biomarker	HDL-C, mg/dL		rs284875	TGFBR3	AG or AA	GG	175					0.18		N									Exploratory
37	1405	Independent t-test	Other parameter or biomarker	HDL-C, mg/dL		rs284875-rs2038931	TGFBR3	GG	non-GG	175					0.798		N									Exploratory
37	1406	Mann-Whitney U test	Other hematologic parameter	Hematocrit, %		rs2038931	TGFBR3	AG or AA	GG	175					0.524		N									Exploratory
37	1407	Mann-Whitney U test	Other hematologic parameter	Hematocrit, %		rs2765888	TGFBR3	TC or TT	CC	175					0.215		N									Exploratory
37	1408	Mann-Whitney U test	Other hematologic parameter	Hematocrit, %		rs2765888-rs284875-rs2038931	TGFBR3	CGG	non-CGG	175					0.977		N									Exploratory
37	1409	Mann-Whitney U test	Other hematologic parameter	Hematocrit, %		rs284875	TGFBR3	AG or AA	GG	175					0.141		N									Exploratory
37	1410	Mann-Whitney U test	Other hematologic parameter	Hematocrit, %		rs284875-rs2038931	TGFBR3	GG	non-GG	175					0.765		N									Exploratory
37	1411	Mann-Whitney U test	Anemia	Hemoglobin, g/dL		rs2038931	TGFBR3	AG or AA	GG	175					0.51		N									Exploratory
37	1412	Mann-Whitney U test	Anemia	Hemoglobin, g/dL		rs2765888	TGFBR3	TC or TT	CC	175					0.219		N									Exploratory
37	1413	Mann-Whitney U test	Anemia	Hemoglobin, g/dL		rs2765888-rs284875-rs2038931	TGFBR3	CGG	non-CGG	175					0.958		N									Exploratory
37	1414	Mann-Whitney U test	Anemia	Hemoglobin, g/dL		rs284875	TGFBR3	AG or AA	GG	175					0.183		N									Exploratory
37	1415	Mann-Whitney U test	Anemia	Hemoglobin, g/dL		rs284875-rs2038931	TGFBR3	GG	non-GG	175					0.8		N									Exploratory
37	1416	Mann-Whitney U test	Hyperbilirubinemia, cholelithiasis, cholecystitis, or cholecystectomy	Indirect bilirubin, mg/dL		rs2038931	TGFBR3	AG or AA	GG	175					0.695		N									Exploratory
37	1417	Mann-Whitney U test	Hyperbilirubinemia, cholelithiasis, cholecystitis, or cholecystectomy	Indirect bilirubin, mg/dL		rs2765888	TGFBR3	TC or TT	CC	175					0.924		N									Exploratory
37	1418	Mann-Whitney U test	Hyperbilirubinemia, cholelithiasis, cholecystitis, or cholecystectomy	Indirect bilirubin, mg/dL		rs2765888-rs284875-rs2038931	TGFBR3	CGG	non-CGG	175					0.664		N									Exploratory
37	1419	Mann-Whitney U test	Hyperbilirubinemia, cholelithiasis, cholecystitis, or cholecystectomy	Indirect bilirubin, mg/dL		rs284875	TGFBR3	AG or AA	GG	175					0.886		N									Exploratory
37	1420	Mann-Whitney U test	Hyperbilirubinemia, cholelithiasis, cholecystitis, or cholecystectomy	Indirect bilirubin, mg/dL		rs284875-rs2038931	TGFBR3	GG	non-GG	175					0.339		N									Exploratory
37	1421	Chi-square	Infection (excludes respiratory infections)	Infections		rs2038931	TGFBR3	AG or AA	GG	175					0.606		N									Exploratory
37	1422	Chi-square	Infection (excludes respiratory infections)	Infections		rs2765888	TGFBR3	TC or TT	CC	175					0.744		N									Exploratory
37	1423	chi-square test	Infection (excludes respiratory infections)	Infections		rs2765888-rs284875-rs2038931	TGFBR3	CGG	non-CGG	175					0.58		N									Exploratory
37	1424	Chi-square	Infection (excludes respiratory infections)	Infections		rs284875	TGFBR3	AG or AA	GG	175					0.413		N									Exploratory
37	1425	chi-square test	Infection (excludes respiratory infections)	Infections		rs284875-rs2038931	TGFBR3	GG	non-GG	175					0.763		N									Exploratory
37	1426	Mann-Whitney U test	Iron overload	Iron, mcg/dL		rs2038931	TGFBR3	AG or AA	GG	175					0.483		N									Exploratory
[truncated: 16,331 more rows]

## Sheet: eTable 3
eTable 3.Genome-Wide Summary Statistics Extracted and Utilized in This Systematic Review and Meta-Analysis. Reference number corresponds to main text reference number. Blank cells indicate the data were not provided by source manuscript. N = sample size; SE = Standard Error; CI = Confidence Interval
[truncated: 249,079+ more rows]

[truncated: 3 more sheets: eTable 6, eTable 7, eTable 8]
